# Supplementary material for: Knowledge, attitudes, and practices of dietary management among patients with rheumatoid arthritis in China
Source: Front Public Health. 2024 Nov 8;12:1490189. doi: 10.3389/fpubh.2024.1490189 (PMC11582067; doi:10.3389/fpubh.2024.1490189)
Supplement: Supplementary file 2 [file Table_2.xlsx]

## Sheet: 无标题2
No.	Age	Gender	Height	Weight	BMI	BMI_group	Average Monthly Income	Marital Status	Residence in the Past Year	Education Level	Medical Insurance Type	Presence of Comorbidities	Duration of Rheumatoid Arthritis	Morning Stiffness	Joint Function Classification	Disease Stage	Joint Deformity	Pain Assessment	History of Surgical Treatment	Current Main Treatment Method	1. Rheumatoid arthritis is a common chronic inflammatory autoimmune disease. Diet, as an external factor, plays a central role in disease risk and progression.	2. Increased body mass index (BMI) is associated with an increased risk of rheumatoid arthritis. Weight management helps prevent or control rheumatoid arthritis, while also reducing joint pressure and delaying joint damage.	3. Assessment of weight and body mass is based on body mass index (BMI).	4. Rheumatoid arthritis patients should supplement 3-6 grams of omega-3 polyunsaturated fatty acids daily, consume fish such as mackerel, salmon, and sardines twice a week, and may also consider adding fish oil and some vegetable oils.	5. Rheumatoid arthritis patients should consume more bread, fruits, vegetables, and fish, and less red meat. They should use products based on vegetable oils instead of butter and cheese.	6. Rheumatoid arthritis patients should regularly assess vitamin D3 levels and supplement when necessary.	7. Rheumatoid arthritis patients should follow a low-salt diet with a daily salt intake of less than 5 grams.	8. Exercise is an important part of nutritional support for obese patients.	9. Are you familiar with the Mediterranean diet?	10. Are you familiar with the anti-inflammatory diet?	11. Although vegetables are rich in antioxidants, some such as potatoes, tomatoes, and eggplants contain glycoalkaloids that can increase intestinal permeability, potentially adversely affecting the relief of rheumatoid arthritis symptoms.	1. You consider diet management to be very important for improving rheumatoid arthritis symptoms.	2. You are willing to obtain various information related to diet management for rheumatoid arthritis disease through various sources such as the internet, television, books, etc.	3. You believe that diet management has fewer side effects compared to drug or surgical treatments, and therefore, you are more willing to accept diet management as a treatment.	4. You think that diet management for rheumatoid arthritis will affect your quality of life.	5. You think that diet management can help manage rheumatoid arthritis, even though it may not cure it.	6. Diet management for rheumatoid arthritis may seem cumbersome and a change from your previous lifestyle, making it difficult for you.	7. You feel confident in consistently choosing the right foods in your daily life and avoiding foods that worsen the disease.	8. Diet management for rheumatoid arthritis requires patient explanations and guidance from doctors and nurses to develop good habits and increase confidence, which is crucial for preventing heart disease.	9. You believe that actively cooperating with the doctor's treatment plan and timely communication with medical staff are important for improving the disease.	1. You primarily use olive oil for cooking.	2. You use 4 tablespoons or more of olive oil daily.	3. You eat 2 servings or more of vegetables daily.	4. You eat 3 servings or more of fruits daily.	5. You consume less than 1 tablespoon of butter or margarine or cream daily.	6. You drink less than 1 serving of sugary or sweetened beverages daily.	7. You eat 3 servings or more of legumes weekly.	8. You eat 3 servings or more of fish or seafood weekly.	9. You eat 1 serving or more of nuts weekly.
1	79	2	150	45	20	2	2	2	2	1	4	1	1	1	1	1	2	2	2	1	3	3	2	3	2	2	2	2	3	3	2	2	2	2	2	4	4	2	2	2	2	2	1	2	2	2	2	2	1
2	54	2	160	42	16.4062	1	2	2	2	4	3	1	1	1	1	1	2	2	2	1	2	2	2	2	2	2	2	2	2	2	2	2	2	2	2	4	4	2	2	2	1	2	1	2	2	2	1	1	2
3	73	2	152	40	17.313	1	1	2	2	1	3	2	1	1	2	1	2	2	2	1	2	2	2	2	2	2	2	2	2	2	2	2	2	2	2	2	2	2	2	2	2	2	1	2	2	2	2	2	2
4	72	1	170	70	24.2215	3	3	2	2	4	3	1	3	1	1	1	2	2	2	1	2	2	2	2	2	2	1	1	2	2	2	2	2	2	2	2	2	2	2	2	1	1	1	1	2	2	2	2	1
5	72	2	155	53	22.0604	2	1	2	1	1	5	1	3	1	1	1	2	2	2	1	2	2	2	3	2	3	2	2	2	3	2	2	2	4	3	4	4	2	2	2	2	2	1	2	2	2	2	2	2
6	57	2	157	55	22.3133	2	1	2	1	1	5	1	4	2	3	1	1	3	2	1	2	2	2	2	2	2	2	2	2	3	3	2	2	2	2	2	2	2	2	2	2	2	1	2	2	2	2	2	2
7	59	2	159	51	20.1733	2	2	2	2	2	4	1	1	2	2	2	2	2	1	1	2	2	3	3	2	2	2	2	2	2	2	2	2	4	4	2	4	2	2	2	2	2	1	1	2	2	1	2	2
8	85	1	167	55	19.721	2	3	1	2	4	3	1	2	2	1	2	2	2	2	1	2	2	2	2	2	2	2	2	2	2	2	2	2	2	4	3	2	3	2	2	2	2	1	1	2	2	1	2	1
9	53	2	164	120	44.6163	3	3	2	1	1	5	2	1	1	1	2	2	2	2	1	2	2	3	3	3	3	3	2	3	3	2	2	2	2	2	4	2	2	2	2	1	1	1	1	1	1	1	1	1
10	78	2	154	50	21.0828	2	2	2	2	2	3	2	4	2	3	1	1	2	2	1	3	2	2	3	2	3	2	2	3	3	3	1	1	1	3	3	2	2	2	1	2	2	1	2	1	1	2	2	1
11	43	2	160	74	28.9062	3	3	2	2	3	3	2	1	1	1	1	1	2	2	1	2	2	2	2	2	2	2	2	2	2	2	1	1	1	4	4	3	3	2	2	2	2	1	1	2	1	2	2	2
12	88	2	153	50	21.3593	2	2	2	3	1	3	1	1	1	2	2	1	3	2	1	2	2	2	2	2	3	2	2	2	2	3	2	2	3	4	4	3	2	3	2	2	2	1	2	2	2	2	1	2
13	66	2	158	55	22.0317	2	1	2	2	2	1	2	1	1	1	2	2	3	2	1	3	3	3	3	2	2	2	2	3	2	2	3	2	4	4	4	3	2	2	2	2	2	1	1	2	2	2	2	1
14	68	1	167	68	24.3824	3	2	2	2	3	3	1	1	2	2	2	2	3	2	1	3	3	3	3	2	2	3	2	3	3	2	3	3	4	3	3	2	2	2	2	2	2	1	1	2	2	2	2	1
15	67	2	147	40	18.5108	2	2	2	1	1	4	1	3	1	2	2	1	2	2	1	2	3	3	3	2	2	2	3	3	3	2	2	2	4	4	3	3	3	2	2	2	2	1	2	2	2	1	2	1
16	66	2	156	53	21.7784	2	1	1	2	1	4	1	1	1	1	1	2	3	2	1	2	2	2	2	2	2	2	1	2	1	2	2	2	2	2	4	2	2	2	2	2	2	1	1	2	2	1	2	1
17	72	2	160	40	15.625	1	3	1	3	3	3	2	4	2	4	2	1	3	2	1	2	2	2	2	2	2	2	1	2	2	2	2	2	2	2	2	2	2	2	2	2	2	1	2	2	2	2	2	2
18	60	2	150	49	21.7778	2	2	2	1	2	5	2	3	2	1	2	2	3	2	1	2	2	3	2	2	2	2	2	3	3	2	2	2	4	3	4	3	3	2	2	2	2	1	2	2	2	1	2	1
19	47	2	160	60	23.4375	2	1	2	2	2	4	1	3	1	2	1	1	2	2	1	2	2	2	2	2	2	2	2	2	2	2	2	2	2	2	2	3	2	2	2	2	2	2	2	2	2	2	2	2
20	50	2	155	66	27.4714	3	3	2	1	1	5	1	2	1	1	1	2	2	2	1	2	2	2	2	2	2	2	2	2	2	2	2	2	3	4	4	2	2	1	2	2	2	1	1	2	2	2	1	1
21	64	2	163	59	22.2063	2	3	2	2	4	3	2	1	1	1	1	2	2	2	1	2	2	2	2	2	2	2	2	2	2	2	2	3	3	3	3	3	3	3	3	2	2	1	1	2	2	1	1	1
22	70	2	150	45	20	2	1	2	1	1	4	2	2	1	2	1	2	2	2	1	2	3	3	3	2	2	2	2	2	3	2	3	2	4	3	3	2	2	2	2	2	2	1	2	2	2	1	2	2
23	66	2	158	53	21.2306	2	2	2	2	3	3	2	3	1	1	1	2	2	2	1	2	2	2	2	2	2	2	2	2	2	2	2	2	2	2	2	2	2	2	2	2	2	1	1	2	2	2	2	1
24	58	1	180	75	23.1481	2	3	2	2	4	3	2	2	1	1	1	2	2	2	1	2	2	2	2	2	2	2	2	2	2	2	3	3	3	3	3	3	3	3	3	2	2	1	1	1	1	1	1	2
25	34	2	159	50	19.7777	2	3	2	2	3	5	2	4	1	2	1	1	2	1	1	2	2	2	2	2	2	2	2	2	2	2	3	3	3	3	3	3	3	3	3	2	2	1	1	2	2	2	1	1
26	75	2	161	47	18.132	1	1	1	1	1	5	1	1	1	2	2	2	3	2	1	1	2	2	2	2	1	1	2	3	2	1	2	2	2	1	4	4	2	2	1	2	1	1	2	2	2	1	1	2
27	61	1	170	50	17.301	1	2	2	1	1	5	1	2	2	2	2	1	2	2	1	2	2	2	2	2	2	2	2	2	2	2	2	2	2	2	2	2	2	2	2	2	2	1	2	2	1	2	1	2
28	61	1	166	60	21.7738	2	3	2	2	2	3	1	2	1	1	1	2	2	2	1	2	2	2	3	1	2	2	2	2	2	2	3	2	3	3	3	3	3	2	2	2	2	1	2	2	2	1	2	1
29	52	2	160	50	19.5312	2	1	1	2	2	4	2	3	1	1	1	2	2	2	1	2	2	2	2	2	3	2	2	2	2	2	2	2	2	2	3	3	2	2	2	2	2	1	2	2	2	2	2	2
30	63	2	155	60	24.974	3	1	2	1	1	5	2	2	1	1	1	2	2	2	1	2	2	2	2	2	2	2	2	2	2	2	2	2	2	2	2	2	2	2	2	2	2	2	2	2	2	2	2	2
31	83	1	160	50	19.5312	2	2	2	2	1	3	1	4	2	3	2	1	3	2	1	2	2	2	3	2	3	2	2	3	3	3	2	2	2	4	4	4	2	2	2	2	2	1	1	1	1	1	2	2
32	71	2	152	60	25.9695	3	3	2	1	1	5	1	1	1	1	2	2	2	1	1	2	3	3	2	2	2	1	1	2	2	3	2	2	2	3	4	3	2	2	2	1	1	1	2	2	2	2	2	1
33	78	1	165	50	18.3655	1	1	2	2	2	3	1	1	2	2	2	2	2	2	1	2	2	2	2	2	2	2	2	2	2	2	3	3	3	3	3	3	3	3	3	2	2	2	2	2	2	2	2	2
34	71	1	170	50	17.301	1	1	2	1	2	5	2	4	2	4	2	1	3	2	1	1	2	2	2	2	2	1	2	2	2	1	2	2	2	2	2	2	2	2	2	2	2	1	2	2	2	2	2	2
35	56	2	159	49	19.3821	2	1	2	1	1	5	1	4	2	2	2	1	2	2	1	2	2	2	2	2	2	2	2	3	3	2	3	2	4	2	3	3	3	2	2	2	2	1	1	2	2	1	2	2
36	53	1	170	75	25.9516	3	2	2	1	2	5	1	2	1	2	1	2	2	2	1	2	2	2	2	2	2	2	2	2	2	2	1	5	1	1	5	1	1	1	1	2	2	2	2	2	2	2	2	2
37	78	2	158	48	19.2277	2	2	2	2	2	3	1	4	2	2	1	1	2	2	1	2	2	2	2	2	2	2	2	3	3	2	2	2	2	2	4	2	2	2	2	2	2	1	1	2	1	1	2	2
38	63	2	160	56	21.875	2	2	1	2	2	3	2	4	2	1	1	1	2	2	1	2	2	2	2	2	2	2	2	2	2	2	2	3	2	4	2	3	3	2	2	2	2	1	2	2	2	1	2	1
39	55	1	170	78	26.9896	3	3	2	3	3	4	2	1	1	1	1	2	2	2	1	1	1	1	1	1	1	1	1	1	1	1	2	2	2	2	2	2	2	2	2	2	2	1	2	2	2	1	2	2
40	54	2	160	51	19.9219	2	1	1	3	2	4	2	3	1	2	2	1	2	2	1	1	1	2	3	2	2	2	2	3	2	3	2	2	2	3	3	3	2	2	2	2	2	1	1	2	1	1	1	1
41	52	2	160	60	23.4375	2	1	2	2	1	5	2	1	1	1	1	2	2	2	1	3	3	3	3	2	2	2	2	2	3	2	3	2	3	3	4	3	2	2	2	2	2	1	2	2	2	1	1	2
42	61	2	165	61	22.4059	2	1	2	1	2	4	2	2	1	1	1	2	2	2	1	2	2	2	2	2	1	2	1	2	2	2	2	2	2	2	2	2	2	2	2	2	2	1	2	2	2	2	2	2
43	50	2	160	55	21.4844	2	1	2	1	2	5	2	2	1	1	1	2	2	2	1	2	2	2	3	2	2	2	2	2	2	2	2	2	2	3	4	4	2	2	2	2	2	1	2	2	2	2	2	2
44	62	2	158	65	26.0375	3	2	2	1	2	5	1	4	1	2	1	2	2	2	1	1	2	2	2	2	2	2	2	3	2	2	1	2	3	1	4	2	2	2	2	2	2	1	1	1	2	1	2	2
45	31	2	165	51	18.7328	2	3	1	3	4	3	2	1	1	1	1	2	1	2	1	3	2	2	3	3	3	3	2	3	3	3	2	2	2	3	4	2	4	2	2	2	2	2	2	1	1	2	2	2
46	69	2	160	48	18.75	2	2	2	2	3	3	2	3	2	1	2	2	2	1	1	2	2	2	2	2	2	2	2	2	2	2	2	2	4	2	4	2	4	2	2	2	2	1	1	2	2	2	2	2
47	46	2	166	52	18.8707	2	3	2	2	4	1	2	3	1	1	1	2	2	2	1	1	1	1	1	1	1	1	1	1	1	1	2	2	2	2	2	2	2	2	2	1	1	1	1	1	1	1	1	1
48	68	1	157	58	23.5304	2	1	2	1	1	5	1	3	2	3	2	1	2	1	1	2	2	2	2	2	2	2	2	2	2	2	2	2	3	2	4	3	2	2	2	2	2	1	1	2	2	1	2	2
49	75	2	162	50	19.052	2	2	2	2	2	3	1	3	1	1	1	2	2	2	1	2	2	2	2	2	3	2	2	2	2	3	2	2	2	4	4	3	2	2	2	2	2	1	1	1	1	1	1	1
50	60	2	158	52	20.83	2	1	2	1	1	5	2	3	2	2	1	2	2	2	1	2	2	3	3	2	2	2	2	3	3	3	2	2	4	3	4	3	3	2	2	2	2	1	2	2	2	2	2	2
51	82	2	156	80	32.8731	3	2	1	2	2	3	2	4	2	3	2	1	3	2	1	2	2	3	3	3	3	2	2	3	3	3	2	2	2	2	3	3	2	3	2	2	2	2	2	2	1	2	2	2
52	54	2	160	58	22.6562	2	1	2	1	1	5	1	2	1	1	1	2	2	2	1	2	3	3	3	2	2	2	3	3	3	2	2	2	3	3	3	3	3	2	2	2	2	1	1	2	2	2	2	2
53	58	1	178	76	23.9869	2	3	2	2	4	3	2	3	1	1	1	1	2	2	2	2	2	1	1	1	2	1	1	1	1	1	2	2	2	2	2	2	2	2	2	2	2	1	1	2	2	1	2	2
54	68	2	155	50	20.8117	2	1	1	2	1	4	1	2	1	1	1	2	2	2	1	2	2	2	3	3	2	2	2	2	3	3	2	2	2	2	2	2	1	2	2	2	2	2	2	2	2	2	2	2
55	55	2	151	94	41.2263	3	2	2	2	4	3	2	4	1	3	2	1	2	1	1	2	2	1	3	2	2	2	3	3	3	3	3	3	2	2	4	3	2	1	1	2	2	1	1	2	2	2	2	2
56	55	1	175	60	19.5918	2	2	2	2	3	3	2	1	1	1	1	2	2	2	1	2	2	2	2	3	3	3	2	3	3	3	3	2	2	4	3	3	3	3	3	2	2	2	2	2	2	2	2	2
57	56	2	157	102	41.381	3	2	1	2	2	3	1	2	1	1	1	2	2	2	1	2	2	2	2	2	2	2	2	2	2	2	2	2	3	3	3	3	2	2	2	2	2	2	2	2	2	2	2	2
58	57	2	152	60	25.9695	3	2	2	1	1	5	1	4	2	3	2	1	2	1	1	2	2	2	3	2	2	2	2	3	3	2	3	2	4	3	3	3	2	2	2	2	2	1	1	2	2	1	2	1
59	86	2	147	45	20.8247	2	2	1	2	1	3	1	4	1	2	2	1	2	2	1	2	2	2	2	2	2	2	1	2	2	3	2	2	2	2	4	2	2	2	2	2	2	1	1	2	2	2	2	2
60	49	2	156	50	20.5457	2	1	2	1	1	5	2	2	1	1	1	2	2	2	1	2	2	2	2	2	2	2	2	3	3	2	2	2	3	3	3	3	3	2	2	2	2	1	1	2	2	2	2	2
61	61	2	155	62	25.8065	3	2	2	2	1	4	1	2	1	1	2	2	3	2	1	2	2	3	3	2	3	2	3	3	3	3	1	1	1	2	2	2	2	1	1	2	2	1	2	2	2	1	2	1
62	59	2	152	51	22.0741	2	2	2	1	2	5	2	3	1	1	1	2	2	2	1	2	2	3	2	2	2	2	2	3	3	3	2	2	3	3	3	3	2	2	2	2	2	1	2	2	2	2	2	2
63	51	2	160	60	23.4375	2	3	2	2	4	1	2	1	1	1	1	2	1	2	2	3	3	3	3	3	3	3	3	3	3	3	2	2	2	2	2	2	2	2	2	1	2	2	2	2	2	2	2	2
64	59	1	159	48	18.9866	2	2	2	2	2	4	1	4	2	2	1	1	2	2	1	2	3	3	3	3	3	2	2	3	3	3	2	4	2	2	3	2	2	2	2	1	2	2	2	2	2	2	2	2
65	52	2	159	106	41.9287	3	2	1	2	3	3	2	1	1	1	1	2	2	2	1	2	1	1	2	1	1	1	1	1	1	3	1	2	2	3	4	2	2	2	1	2	2	1	1	2	2	2	2	1
66	52	1	167	70	25.0995	3	2	2	2	2	4	1	2	2	1	2	2	3	2	1	2	3	2	2	3	3	2	2	3	3	2	2	3	2	2	4	4	2	3	2	2	2	1	1	2	2	2	1	2
67	54	2	160	70	27.3438	3	2	2	1	1	5	2	2	1	1	1	2	2	2	1	2	2	2	2	2	2	2	1	2	2	2	2	3	2	3	2	2	2	2	2	2	2	1	1	2	2	2	1	1
68	63	2	158	55	22.0317	2	1	2	1	1	3	2	1	2	1	1	1	1	2	1	2	2	2	2	2	2	2	2	2	2	2	2	2	2	2	2	2	2	2	2	2	1	1	1	1	1	1	2	2
69	52	1	160	45	17.5781	1	2	2	1	3	4	2	1	1	1	1	2	2	2	1	2	2	2	2	2	2	2	2	1	1	2	2	2	2	2	2	2	2	2	1	2	2	1	2	2	2	1	2	1
70	59	2	160	50	19.5312	2	1	2	2	2	4	2	2	2	2	2	1	3	1	1	2	3	3	2	2	2	1	1	2	2	2	2	2	2	2	2	2	2	2	2	2	2	1	2	2	1	2	2	2
71	60	2	150	50	22.2222	2	1	2	1	1	5	1	3	2	3	2	1	3	2	1	2	3	3	2	2	2	2	2	2	2	2	2	2	4	2	4	2	2	2	2	2	2	1	2	2	2	1	2	1
72	73	2	160	50	19.5312	2	2	2	1	1	3	2	1	2	2	2	2	2	2	1	3	2	2	2	2	2	2	2	2	2	2	2	2	4	4	3	2	2	2	2	2	2	1	1	2	2	2	2	2
73	55	2	153	52	22.2137	2	1	2	2	1	5	2	2	1	1	1	2	2	2	1	2	2	2	2	2	2	1	2	2	3	2	2	2	2	2	4	2	2	2	2	2	2	1	2	2	2	2	2	2
74	61	2	155	45	18.7305	2	1	2	1	1	5	2	3	2	2	2	2	2	2	1	2	3	3	2	2	2	2	2	2	2	2	2	2	4	2	4	3	2	2	2	2	2	1	1	2	2	1	2	1
75	54	2	156	44	18.0802	1	2	2	1	1	5	2	4	1	1	1	1	2	2	1	2	2	2	2	2	2	2	2	2	2	2	2	2	2	2	3	3	3	2	2	2	1	1	1	2	2	1	2	2
76	60	1	170	70	24.2215	3	2	2	2	3	4	2	2	2	1	2	2	2	2	1	2	2	2	2	2	2	2	2	2	2	2	2	2	3	3	4	3	2	2	2	2	2	1	2	2	1	1	2	2
77	57	2	165	52	19.1001	2	2	2	2	3	3	2	3	1	1	1	2	2	2	1	2	2	2	2	2	2	2	2	2	2	2	2	2	4	4	4	2	2	2	2	2	2	1	2	2	2	1	2	1
78	48	2	157	56	22.719	2	2	2	3	2	4	1	1	1	1	1	2	2	2	1	2	3	3	2	2	2	2	2	2	2	3	2	2	4	2	3	3	2	2	2	2	2	1	2	2	2	1	2	1
79	79	1	172	130	43.9427	3	2	2	2	1	3	2	2	1	1	1	2	2	2	1	1	1	2	2	2	2	2	2	1	2	2	2	2	2	2	4	2	3	2	2	2	2	1	2	2	2	2	2	2
80	64	2	154	50	21.0828	2	2	2	2	3	3	2	3	1	1	1	2	2	2	1	2	2	2	2	2	2	2	2	2	2	2	2	2	4	2	4	2	2	2	2	2	2	2	1	2	2	1	2	1
81	59	1	157	48	19.4734	2	1	2	1	2	5	2	4	2	2	2	1	3	2	1	2	1	2	3	3	2	3	3	2	3	3	2	2	3	4	4	4	2	2	2	1	1	1	1	2	1	2	2	2
82	55	2	160	58	22.6562	2	2	2	2	2	3	2	1	1	1	1	2	2	2	1	2	2	2	2	2	2	1	1	2	3	3	2	2	3	3	4	4	2	2	2	2	2	1	2	2	1	1	2	1
83	58	2	150	51	22.6667	2	2	2	2	2	3	1	4	2	2	2	1	3	2	1	2	2	3	1	1	1	2	2	3	3	3	2	2	4	2	4	2	3	2	2	2	2	1	2	2	2	2	2	2
84	66	1	178	63	19.8839	2	3	2	2	4	1	2	4	2	2	2	1	2	2	1	2	2	3	2	2	2	3	2	2	2	3	2	1	5	2	4	2	3	1	1	2	2	1	2	2	2	2	1	2
85	63	2	155	51	21.2279	2	2	2	2	1	3	2	1	2	1	2	2	2	2	1	2	2	3	3	2	2	2	2	2	2	3	2	2	4	4	3	4	2	2	2	2	2	1	2	2	1	1	1	1
86	69	2	160	43	16.7969	1	1	2	1	1	5	2	3	2	2	2	1	2	2	1	2	2	3	2	2	2	2	2	2	2	3	2	2	4	4	4	4	2	2	2	2	2	1	2	2	2	2	1	1
87	37	2	142	43	21.3251	2	1	2	1	1	5	2	3	1	2	1	1	2	2	1	1	2	2	3	2	2	1	2	2	2	3	2	3	2	2	3	2	2	2	2	2	2	1	2	2	2	2	2	2
88	65	1	170	65	22.4913	2	2	2	2	3	3	1	3	1	1	1	2	2	2	1	2	2	2	2	2	2	2	2	2	2	2	3	2	4	4	4	2	2	2	2	2	2	1	2	2	2	1	2	1
89	66	2	164	68	25.2826	3	2	2	2	2	3	1	3	1	2	2	1	2	2	1	2	2	3	2	2	2	2	2	2	2	3	2	2	3	2	4	3	2	2	2	2	2	1	1	2	2	2	2	1
90	66	1	170	60	20.7612	2	2	2	1	2	5	2	2	1	1	1	2	2	2	1	1	2	2	2	2	2	2	2	2	2	2	2	2	3	3	3	2	2	2	2	2	2	1	2	2	2	2	2	1
91	60	2	165	90	33.0579	3	2	2	2	2	5	2	3	2	2	2	2	2	2	1	2	2	2	2	2	2	2	2	2	2	2	2	2	2	2	2	2	2	2	2	2	2	1	2	2	2	2	2	2
92	68	1	172	65	21.9713	2	2	2	2	4	3	1	4	2	2	1	1	2	2	1	2	2	2	2	2	2	2	2	2	2	3	2	2	2	2	4	4	2	2	2	1	1	1	1	2	1	1	2	1
93	60	2	158	50	20.0288	2	1	2	1	1	5	2	3	2	1	2	2	2	2	1	2	2	3	2	2	2	2	2	2	2	3	2	2	4	4	4	4	2	2	2	2	2	1	2	2	2	1	1	2
94	66	1	171	61	20.8611	2	2	2	2	4	1	2	1	1	1	2	2	2	2	1	2	2	2	2	3	3	2	2	3	3	3	1	2	2	2	2	3	2	2	1	2	2	1	2	2	2	2	2	2
95	68	2	155	47	19.563	2	1	1	2	1	4	2	2	1	1	1	2	2	2	1	2	2	2	2	2	2	2	2	2	2	3	2	2	4	3	4	4	4	2	2	2	2	1	2	2	1	2	2	2
96	65	2	160	65	25.3906	3	1	2	1	1	5	2	3	1	1	1	2	2	2	1	2	2	2	2	2	2	2	2	2	2	3	2	2	4	3	4	3	2	2	2	2	2	1	2	2	2	2	2	2
97	69	2	162	48	18.2899	1	2	2	2	3	3	1	2	1	1	1	2	2	2	1	2	2	2	2	2	2	2	2	2	2	3	2	2	4	2	4	4	2	2	2	2	2	1	1	2	2	1	2	1
98	43	2	153	52	22.2137	2	3	2	2	3	4	2	1	1	1	1	2	2	2	1	2	2	2	1	1	2	1	1	1	1	2	2	2	4	2	4	4	2	2	2	2	2	1	1	2	2	1	2	2
99	55	2	160	50	19.5312	2	2	2	1	1	5	1	3	2	1	2	2	2	2	1	2	2	2	2	2	2	2	2	2	2	2	2	2	3	2	3	2	2	2	2	2	2	1	2	2	2	1	2	1
100	77	2	150	41	18.2222	1	2	2	2	2	3	2	4	2	1	2	2	2	2	1	2	2	2	2	2	2	2	2	2	2	3	2	2	4	4	4	4	2	2	2	2	2	1	1	2	2	1	1	2
101	77	2	150	51	22.6667	2	2	2	2	3	3	1	1	1	1	1	2	2	2	1	2	2	2	2	2	2	1	2	2	2	3	2	2	4	4	4	4	2	2	2	2	2	1	1	2	2	1	2	1
102	57	2	160	62	24.2188	3	1	2	1	1	5	1	2	1	1	1	2	2	2	1	2	2	2	2	2	2	2	2	2	2	2	2	2	4	4	4	3	2	2	2	2	2	1	2	2	2	1	2	2
103	52	2	155	46	19.1467	2	2	2	2	3	3	2	1	1	1	1	2	2	2	1	2	2	2	3	3	3	2	2	2	2	3	2	2	4	2	4	4	2	2	2	2	2	1	1	2	2	2	2	1
104	52	2	149	45	20.2694	2	2	2	2	1	5	2	2	1	1	1	2	2	2	1	2	2	2	2	2	2	2	2	2	2	3	2	2	4	4	4	4	2	2	2	2	2	1	2	2	2	1	2	2
105	74	2	158	45	18.026	1	2	1	2	2	3	1	2	1	1	1	1	2	1	1	2	2	2	3	2	3	2	2	3	2	2	1	1	1	2	5	2	2	1	1	1	2	1	2	2	2	1	2	2
106	69	1	162	50	19.052	2	1	2	1	1	5	2	2	2	1	1	2	2	1	1	2	2	3	2	2	2	2	2	2	2	3	2	2	2	2	4	4	2	2	2	2	2	1	2	2	1	1	2	2
107	56	2	156	50	20.5457	2	1	1	2	1	4	1	1	1	1	1	2	2	2	1	2	2	2	2	2	2	2	2	2	2	2	2	2	4	4	4	3	2	2	2	2	2	1	2	2	2	1	1	2
108	46	2	165	70	25.7117	3	2	2	2	4	3	2	1	1	1	1	2	2	2	1	2	2	3	3	3	3	3	2	3	3	3	3	3	3	3	3	3	3	3	3	2	2	2	2	1	2	2	2	2
109	70	2	155	55	22.8928	2	2	2	2	3	3	1	2	1	2	2	2	3	2	1	2	2	3	2	2	1	2	2	2	2	3	2	2	2	4	4	4	2	2	2	2	2	1	2	2	1	2	1	1
110	69	1	160	53	20.7031	2	1	2	1	1	5	2	1	2	1	2	2	2	2	1	2	2	3	2	2	2	2	2	2	2	3	2	2	4	3	4	4	2	2	2	2	2	1	2	2	2	1	2	2
111	49	2	150	49	21.7778	2	2	2	1	1	5	2	3	1	1	1	2	2	2	1	2	2	2	2	2	3	2	2	2	2	2	2	4	2	2	2	2	2	2	2	2	2	1	2	2	2	1	1	2
112	54	2	150	40	17.7778	1	2	2	2	2	5	2	1	1	1	1	2	2	2	1	2	2	3	2	2	2	2	2	2	2	3	2	2	3	2	4	3	2	2	2	2	2	1	1	2	2	1	2	2
113	57	1	168	55	19.487	2	2	2	2	2	3	1	2	1	1	1	2	2	2	1	2	2	2	2	2	2	2	2	2	2	3	2	2	4	4	2	4	2	2	2	2	2	1	1	2	2	1	2	2
114	55	2	150	55	24.4444	3	1	2	1	1	5	2	3	2	2	2	1	2	2	1	2	2	3	2	2	2	2	2	2	2	2	2	2	4	4	4	3	2	2	2	2	2	1	2	2	2	2	2	2
115	49	2	163	58	21.83	2	2	2	2	2	4	2	1	1	1	1	2	2	2	1	2	2	2	2	2	2	2	2	2	2	2	2	2	2	2	4	3	2	2	1	2	2	2	2	2	2	2	2	2
116	68	1	176	71	22.921	2	3	2	2	2	3	2	2	2	1	1	2	2	2	1	2	2	3	2	2	2	2	2	2	2	2	2	2	4	3	5	4	2	2	2	2	2	1	2	2	2	2	2	2
117	51	2	160	55	21.4844	2	2	2	2	4	3	2	3	2	1	2	1	3	2	1	1	1	2	2	2	2	2	3	3	3	2	2	2	2	2	2	3	2	2	2	2	2	1	1	2	1	1	2	2
118	71	1	170	60	20.7612	2	2	2	2	2	1	1	2	1	1	1	1	2	2	1	2	2	2	2	2	2	1	1	3	3	3	3	2	4	2	4	2	2	2	2	2	2	1	1	2	2	1	2	2
119	60	2	156	50	20.5457	2	2	1	2	2	3	2	3	1	1	1	2	2	2	1	2	3	3	2	2	3	2	2	3	3	3	1	3	2	2	4	4	2	2	2	2	2	2	2	2	2	2	2	2
120	60	2	160	72	28.125	3	2	2	1	2	3	1	1	1	1	1	2	2	1	1	1	1	1	1	1	1	1	1	1	1	1	1	1	1	1	1	1	1	1	1	1	1	1	1	1	1	1	1	1
121	74	2	162	50	19.052	2	1	2	3	1	3	2	4	2	1	2	1	3	1	1	3	2	3	2	2	2	2	2	2	2	2	2	3	3	3	3	3	3	3	2	2	2	1	1	1	1	1	1	1
122	53	2	155	51	21.2279	2	1	2	1	1	4	2	1	1	1	1	2	2	2	1	2	2	2	3	2	3	3	2	2	2	2	1	1	1	1	1	1	1	1	1	2	2	2	2	2	2	2	2	2
123	50	2	162	60	22.8624	2	1	2	1	1	5	2	1	2	1	2	2	3	2	1	2	2	3	2	2	2	2	2	3	3	3	2	2	4	4	4	4	2	2	2	2	2	1	2	2	1	1	2	2
124	60	2	172	59	19.9432	2	1	2	2	4	3	1	2	1	1	1	2	2	1	1	2	2	2	2	2	2	2	2	2	3	3	2	2	2	2	4	3	2	2	2	2	2	1	1	1	1	2	2	2
125	77	2	170	65	22.4913	2	3	2	2	4	3	2	4	2	1	2	1	2	1	1	2	2	2	2	2	1	2	2	2	2	3	2	2	4	2	4	4	2	2	2	2	2	1	1	2	2	1	2	1
126	63	2	159	48	18.9866	2	2	2	2	3	3	2	3	1	1	1	2	2	2	1	2	2	2	2	2	2	3	2	2	2	3	3	3	3	3	3	4	3	3	2	2	2	1	1	2	2	1	2	1
127	55	2	155	55	22.8928	2	3	2	1	3	3	2	1	1	1	1	1	2	2	1	2	2	2	2	2	2	2	2	2	2	2	2	3	3	3	4	3	1	2	2	2	2	1	1	2	2	2	2	2
128	50	2	160	60	23.4375	2	3	2	1	1	5	2	1	2	1	2	2	2	2	1	2	2	2	2	2	2	2	2	2	2	3	2	2	4	4	4	4	2	2	2	2	2	1	1	2	2	2	2	2
129	72	2	150	52	23.1111	2	1	2	1	1	5	1	3	1	1	1	2	2	2	1	2	2	3	2	2	2	2	2	2	2	3	2	2	4	4	4	4	2	2	2	2	2	1	2	2	2	2	2	2
130	86	2	145	40	19.025	2	2	2	2	2	3	2	3	2	2	2	1	2	1	1	2	2	3	2	2	2	2	2	2	2	3	2	2	4	4	4	4	2	2	2	2	2	1	1	2	1	1	2	2
131	40	2	152	50	21.6413	2	3	2	2	4	3	2	2	1	1	1	1	2	2	1	2	2	2	3	2	2	2	1	3	3	3	1	2	3	1	4	3	2	2	2	2	2	1	2	1	1	2	2	2
132	42	2	158	50	20.0288	2	2	1	2	2	4	2	1	1	1	1	2	2	2	1	2	2	2	2	2	2	2	2	2	2	3	2	2	4	4	4	4	2	2	2	2	2	1	1	2	2	2	2	2
133	52	1	160	60	23.4375	2	2	2	2	2	4	2	1	1	1	2	2	3	2	1	2	2	3	2	2	2	2	2	2	2	3	2	2	4	4	4	4	2	2	2	2	2	1	1	2	2	1	2	2
134	67	2	155	50	20.8117	2	1	2	1	1	5	2	3	1	2	2	1	2	1	1	2	2	2	1	1	1	1	1	1	1	2	2	2	2	2	2	3	2	1	1	1	1	1	2	2	2	1	2	1
135	57	2	149	53	23.8728	2	1	2	1	1	1	2	4	2	3	2	1	3	2	1	2	2	2	2	2	2	2	2	2	2	2	1	1	2	2	2	2	2	2	2	2	2	2	2	2	2	2	2	2
136	46	2	163	70	26.3465	3	2	2	2	2	5	2	3	2	1	1	2	2	2	1	2	2	2	2	2	2	2	2	2	2	2	2	3	3	3	3	3	2	3	2	2	2	1	1	2	1	1	1	1
137	78	2	140	45	22.9592	2	1	2	3	1	5	1	4	2	3	2	1	3	1	1	2	3	2	3	1	3	2	2	3	3	3	2	4	4	2	4	2	2	1	2	2	2	1	2	1	1	1	2	2
138	76	2	160	43	16.7969	1	2	2	2	2	3	2	1	1	1	1	2	2	2	1	2	2	3	2	2	2	2	2	2	2	3	2	2	4	4	4	4	2	2	2	2	2	1	1	2	2	1	2	2
139	36	2	165	54	19.8347	2	3	2	2	4	3	2	3	1	2	2	1	2	2	1	1	1	1	1	1	1	1	1	1	1	1	1	1	1	1	1	2	2	1	1	1	1	1	1	1	1	1	2	2
140	65	2	156	65	26.7094	3	2	1	2	1	4	1	4	1	1	1	2	2	2	1	2	2	3	2	2	2	2	2	2	2	3	2	2	4	4	4	4	2	2	2	2	2	1	1	2	2	1	2	2
141	38	2	162	116	44.2006	3	2	2	2	2	1	2	1	1	1	1	2	2	2	1	2	2	2	2	2	2	2	2	2	2	3	2	2	4	4	4	4	2	2	2	2	2	1	1	2	2	2	2	1
142	60	2	158	52	20.83	2	2	1	2	3	3	1	1	1	1	1	2	2	2	1	2	2	2	2	2	2	2	1	2	2	3	1	2	1	2	2	2	2	2	2	2	2	1	1	2	2	2	2	1
143	68	2	160	48	18.75	2	1	2	1	1	5	2	2	1	1	1	2	2	2	1	2	2	2	2	2	2	3	2	2	2	2	2	2	4	4	4	4	2	2	2	2	2	1	1	2	2	1	2	2
144	62	2	155	58	24.1415	3	3	2	2	4	3	1	3	1	1	1	2	2	1	1	1	1	1	2	2	1	1	1	2	3	2	2	3	4	3	4	3	3	3	2	2	1	1	1	1	1	1	2	1
145	47	2	157	53	21.5019	2	3	2	1	2	4	2	1	1	1	1	2	1	2	1	2	2	2	2	1	2	1	1	2	2	2	2	2	2	2	4	4	2	2	2	1	1	1	1	2	2	1	2	1
146	80	2	155	43	17.898	1	3	2	2	2	3	1	4	2	2	2	1	2	2	1	2	1	2	3	3	2	2	2	3	2	2	2	2	2	2	2	2	2	2	1	2	2	1	2	1	1	2	2	2
147	67	2	158	60	24.0346	3	2	2	1	1	5	1	1	2	1	2	2	2	2	1	2	3	3	3	2	3	2	3	3	3	3	3	2	3	2	2	2	2	3	2	2	2	1	2	2	2	2	2	2
148	69	2	160	57	22.2656	2	3	2	2	1	3	1	4	1	2	1	1	2	1	1	2	2	3	2	2	2	2	2	2	2	2	2	2	2	2	2	2	2	2	2	2	2	1	1	2	2	1	1	2
149	71	1	168	69	24.4473	3	3	2	2	4	3	1	4	1	1	2	2	2	2	1	2	2	2	2	2	2	2	2	2	2	2	2	2	4	2	4	3	2	2	2	2	2	1	1	2	2	1	2	2
150	63	1	170	60	20.7612	2	1	2	1	1	5	2	2	1	3	1	1	2	1	1	2	2	2	2	2	2	2	2	2	2	2	2	2	2	2	3	2	3	2	2	2	2	1	1	2	1	2	2	2
151	44	2	154	65	27.4077	3	2	2	2	2	3	2	3	1	1	1	2	2	2	1	2	2	2	2	2	2	2	2	2	2	2	2	2	2	2	3	2	2	2	2	2	2	1	1	1	1	1	2	2
152	58	2	156	50	20.5457	2	1	2	1	1	5	1	1	2	3	2	2	3	2	1	2	2	3	2	2	3	2	2	3	3	2	2	2	3	3	4	4	1	1	1	1	1	1	2	2	2	2	2	2
153	81	2	150	56	24.8889	3	2	1	2	1	3	1	4	2	2	1	1	2	2	1	2	2	2	2	2	1	1	2	2	2	2	2	2	3	2	2	3	2	2	2	2	2	1	2	2	2	2	2	2
154	60	2	164	58	21.5645	2	1	2	2	2	4	2	2	1	1	1	2	2	2	1	2	2	2	2	2	2	2	2	2	2	2	4	2	2	2	3	4	2	2	2	2	2	1	2	2	2	1	2	2
155	85	2	165	75	27.5482	3	3	2	2	4	3	1	1	2	1	2	2	2	2	1	2	2	3	2	2	2	2	2	2	2	3	2	2	4	4	4	4	2	2	2	2	2	1	1	2	1	1	2	1
156	44	2	158	71	28.441	3	2	2	2	1	4	2	1	1	1	1	2	2	2	1	1	2	3	3	2	2	2	3	2	2	3	2	2	3	3	4	3	2	2	2	2	2	1	1	2	1	2	2	2
157	50	2	160	57	22.2656	2	3	2	2	4	3	2	3	1	1	1	2	2	2	1	1	1	1	2	2	2	2	1	2	2	2	2	2	2	2	2	2	2	2	2	2	2	1	1	2	1	2	2	1
158	53	2	155	49	20.3954	2	1	2	2	2	3	2	3	1	1	1	2	1	2	1	2	2	2	2	2	2	2	2	2	2	3	2	3	3	3	3	3	3	2	2	2	2	2	1	2	1	1	2	2
159	36	2	161	48	18.5178	2	2	2	2	3	4	2	1	1	1	1	2	2	2	1	2	2	3	2	2	1	2	1	1	1	3	2	2	2	3	3	2	2	2	2	2	2	1	1	2	2	2	1	2
160	62	1	177	65	20.7476	2	2	2	3	3	5	2	3	2	2	2	1	2	2	1	2	2	3	2	2	2	2	2	2	2	2	2	2	4	4	4	4	2	2	2	2	2	1	2	2	2	2	2	2
161	52	2	158	45	18.026	1	2	2	2	1	5	2	4	2	2	2	1	2	2	1	2	2	3	2	2	2	2	2	2	2	3	2	2	4	4	4	4	2	2	2	2	2	1	2	2	2	1	2	2
162	55	1	156	44	18.0802	1	1	2	1	2	5	2	3	2	2	2	2	2	2	1	2	2	3	2	2	2	3	2	2	2	3	4	2	4	4	4	4	2	2	2	2	2	1	1	2	2	2	1	2
163	51	2	158	46	18.4265	1	2	2	2	4	3	1	1	1	1	1	2	2	2	1	2	2	2	2	2	2	2	1	2	2	3	2	2	3	2	4	3	2	2	2	2	2	2	2	2	1	2	2	2
164	56	2	158	45	18.026	1	3	2	2	4	3	2	1	2	1	2	2	2	2	1	2	2	2	2	2	2	2	2	2	2	3	2	2	4	2	4	4	2	2	2	2	2	1	1	2	2	1	1	1
165	50	2	160	56	21.875	2	1	2	1	2	5	2	2	1	1	1	2	2	1	1	2	2	2	2	2	2	2	2	2	2	2	2	4	4	4	4	4	4	2	2	2	2	1	2	2	2	2	2	2
166	52	2	150	40	17.7778	1	2	2	2	3	3	2	4	1	2	1	1	2	2	1	1	1	1	1	1	1	1	1	1	1	1	2	2	2	2	4	4	2	2	2	2	2	1	1	2	2	2	2	2
167	53	1	170	74	25.6055	3	1	2	1	2	5	1	2	1	1	1	2	2	2	1	2	2	3	2	2	1	2	2	2	2	3	2	2	4	4	4	4	2	2	2	2	2	1	2	2	2	2	2	2
168	59	2	155	50	20.8117	2	1	2	1	2	5	2	3	1	1	1	2	2	2	1	2	2	3	2	2	2	2	2	2	2	3	2	2	4	4	4	4	2	2	2	2	2	1	2	2	2	2	2	2
169	59	2	158	55	22.0317	2	1	2	2	1	4	1	4	1	1	1	1	2	2	1	2	2	3	2	2	2	2	2	2	2	3	2	2	4	4	4	4	2	2	2	2	2	1	2	2	2	1	2	1
170	47	2	165	70	25.7117	3	2	2	2	4	3	2	1	1	1	1	2	2	2	1	2	2	3	2	2	2	2	2	2	2	2	2	2	3	3	4	3	2	2	2	2	2	2	2	2	2	2	2	2
171	87	1	176	55	17.7557	1	3	2	2	2	3	1	1	2	1	2	2	3	2	1	2	2	2	2	1	2	2	2	3	2	2	2	2	1	1	5	4	1	1	1	2	2	2	2	2	2	1	2	1
172	74	2	160	42	16.4062	1	2	2	3	1	3	1	4	2	2	1	1	1	2	1	2	2	3	2	2	2	2	2	3	2	2	3	3	3	3	3	3	3	3	3	2	2	2	2	1	2	1	1	2
173	64	2	160	55	21.4844	2	1	2	1	1	5	1	2	1	2	2	1	3	2	1	2	2	2	2	2	2	1	2	2	2	2	2	2	3	2	4	4	2	2	2	2	2	1	2	2	2	2	2	2
174	82	2	156	52	21.3675	2	2	1	2	2	3	1	1	1	1	1	2	2	2	1	2	2	3	2	2	2	2	2	2	2	3	2	2	4	4	5	4	2	2	2	2	2	1	1	2	2	1	1	2
175	77	1	168	55	19.487	2	2	2	2	3	3	2	1	1	1	1	2	2	2	1	2	2	3	2	2	2	2	2	2	2	3	2	2	4	4	5	4	2	2	2	2	2	1	2	2	2	1	2	1
176	58	1	165	60	22.0386	2	2	2	3	2	3	1	2	2	1	2	1	2	2	1	2	2	3	2	2	2	2	2	2	2	3	2	2	3	4	5	4	2	2	2	2	2	1	2	2	2	2	2	2
177	61	1	166	53	19.2336	2	3	2	2	2	3	2	2	1	1	1	2	2	2	1	2	2	3	2	2	2	2	2	2	2	3	2	2	5	4	5	4	2	2	2	2	2	1	2	2	2	1	2	2
178	73	2	160	60	23.4375	2	1	2	1	1	5	1	3	1	2	2	2	3	2	1	2	2	3	2	2	2	2	2	2	2	3	2	2	4	4	4	3	2	2	2	2	2	1	2	2	2	1	2	2
179	62	2	155	45	18.7305	2	1	2	1	1	5	2	2	1	1	1	2	2	2	1	2	2	3	2	2	2	2	2	2	2	3	2	2	3	4	4	4	2	2	2	2	2	1	1	2	2	1	1	1
180	58	2	159	58	22.9421	2	1	2	1	1	5	2	2	1	1	1	2	2	2	1	2	2	3	2	2	2	2	2	2	2	3	2	1	4	3	5	4	2	2	2	2	2	1	2	2	2	2	2	2
181	73	2	160	120	46.875	3	1	2	1	1	5	1	2	1	2	2	2	2	2	1	2	2	3	2	2	2	2	2	2	2	3	2	1	4	4	4	3	2	2	2	2	2	1	2	2	1	2	2	2
182	63	2	156	60	24.6548	3	2	1	2	3	1	2	4	1	2	2	1	2	2	1	2	2	2	2	2	2	2	2	2	2	2	3	3	3	2	2	2	2	2	2	1	1	1	1	2	2	1	2	1
183	34	2	160	50	19.5312	2	3	2	3	2	4	2	4	1	2	1	1	3	1	1	2	2	2	2	2	2	2	2	2	2	2	3	3	3	3	3	3	3	3	3	2	2	1	2	2	2	2	2	1
184	61	1	175	50	16.3265	1	2	2	1	1	4	1	3	1	1	2	2	2	2	1	2	2	2	2	2	2	2	2	2	2	2	2	2	4	2	4	2	2	2	2	1	1	1	2	2	2	2	1	2
185	58	2	158	65	26.0375	3	1	2	1	1	5	2	1	1	1	2	2	3	2	1	2	2	3	2	2	2	2	2	2	2	3	2	1	3	4	5	4	2	2	2	2	2	1	2	2	2	1	1	2
186	60	1	170	58	20.0692	2	2	2	3	2	4	2	2	1	1	2	2	2	2	1	2	2	3	2	2	2	2	2	2	2	3	2	1	4	4	4	4	2	2	2	2	2	1	2	2	2	1	2	2
187	47	2	167	56	20.0796	2	3	2	2	4	3	2	3	1	2	1	1	2	2	1	1	1	1	1	1	1	1	1	1	1	1	2	2	2	2	4	2	2	2	2	1	1	1	1	2	2	1	2	1
188	61	2	165	65	23.8751	2	1	2	1	2	5	2	2	1	1	1	1	2	2	1	2	3	3	2	3	3	2	2	2	2	2	2	2	3	2	3	5	2	2	2	2	2	1	2	2	2	2	2	2
189	71	1	170	60	20.7612	2	2	2	2	2	3	1	2	1	1	1	2	1	2	1	2	2	2	3	2	3	2	1	2	3	2	2	2	3	3	3	3	3	3	2	2	2	1	1	2	2	2	2	2
190	69	2	160	48	18.75	2	2	2	2	3	3	2	3	1	1	1	2	2	2	1	2	2	3	2	2	2	2	2	2	2	3	2	2	4	4	5	4	2	2	2	2	2	1	1	2	2	2	1	2
191	55	2	160	52	20.3125	2	2	2	2	2	4	1	3	1	1	1	2	2	2	1	2	2	3	2	2	1	2	2	2	2	3	2	2	4	3	5	4	2	2	2	2	2	1	1	2	2	2	1	1
192	55	2	160	60	23.4375	2	2	2	1	1	5	2	3	1	1	2	2	2	2	1	2	2	3	2	2	2	2	2	2	2	3	2	3	3	4	5	4	2	2	2	2	2	1	2	2	2	2	1	2
193	46	2	160	60	23.4375	2	2	2	1	2	1	2	1	1	4	2	1	2	2	1	2	2	2	2	2	2	2	2	2	2	2	3	3	3	3	3	3	3	3	3	2	2	1	1	1	1	1	2	1
194	65	2	155	45	18.7305	2	2	1	3	1	5	1	2	1	2	2	1	2	2	1	2	2	2	2	2	2	2	2	2	2	2	2	2	2	2	4	3	2	2	2	2	2	1	2	2	1	1	1	2
195	52	2	160	63	24.6094	3	1	2	3	1	5	2	3	2	2	1	1	2	2	1	2	2	3	2	2	2	2	2	2	2	3	2	2	4	3	4	3	2	2	2	2	2	1	1	2	2	2	2	1
196	57	2	158	66	26.4381	3	2	2	1	1	4	2	1	2	1	2	2	3	2	1	2	2	3	2	2	2	2	2	3	3	3	2	2	3	3	5	3	2	2	2	2	2	1	1	2	2	1	2	2
197	76	2	150	41	18.2222	1	2	2	2	3	3	1	4	1	2	1	2	2	2	2	1	2	2	1	2	2	2	3	3	3	2	2	2	2	2	3	4	2	2	2	2	2	1	2	2	1	1	2	1
198	65	1	155	110	45.7856	3	1	2	1	2	1	2	1	1	1	1	2	1	2	1	2	2	2	2	2	2	2	1	1	2	2	3	3	3	3	3	3	3	3	3	2	1	2	1	1	1	2	2	2
199	30	1	177	66	21.0667	2	1	2	2	3	5	2	2	1	1	1	2	2	2	1	2	2	2	2	2	2	2	2	2	2	2	2	1	2	2	2	2	2	2	2	1	1	1	1	1	1	1	1	1
200	70	1	172	65	21.9713	2	3	2	2	4	3	1	4	2	3	2	1	2	2	1	2	2	2	2	2	2	2	2	2	2	2	2	2	2	2	4	4	2	2	2	1	1	1	1	1	1	1	2	2
201	71	2	155	50	20.8117	2	3	2	2	1	5	1	3	1	2	1	2	2	2	1	1	1	1	1	1	1	1	1	1	1	1	2	2	2	2	4	3	2	2	2	2	2	1	1	2	1	2	2	2
202	61	2	158	45	18.026	1	2	2	1	1	5	2	3	2	3	2	1	2	2	1	1	1	3	3	2	2	3	3	3	3	3	1	1	3	1	4	3	3	2	1	2	2	2	2	2	1	1	2	2
203	67	2	156	55	22.6003	2	1	2	1	1	4	1	1	1	1	2	2	3	2	1	2	2	2	2	2	2	2	2	2	2	2	2	3	3	3	3	3	3	3	2	2	1	2	1	2	2	1	1	1
204	60	2	155	62.5	26.0146	3	2	2	2	1	5	1	2	2	1	2	2	2	2	1	2	2	2	2	2	2	2	2	2	2	2	2	2	2	2	2	2	2	2	1	2	2	2	2	2	2	2	2	2
205	55	2	160	59	23.0469	2	2	2	2	2	3	2	1	1	1	1	2	2	2	1	2	2	2	2	2	2	2	1	2	2	2	2	2	2	3	4	3	2	2	2	2	2	1	1	2	2	1	1	1
206	53	1	178	70	22.0932	2	2	2	1	3	3	2	1	1	1	1	2	2	2	1	2	2	3	2	2	2	2	2	2	2	3	2	2	3	4	4	4	2	2	2	2	2	1	1	2	1	2	1	2
207	61	1	168	60	21.2585	2	2	2	2	3	3	2	1	1	1	1	2	2	2	1	2	2	3	2	2	2	2	2	2	2	3	2	2	4	3	4	4	2	2	2	2	2	1	1	2	2	2	2	2
208	59	2	158	50	20.0288	2	2	2	1	1	5	2	4	1	2	2	1	2	1	1	2	2	3	2	2	2	2	2	2	2	3	2	2	4	4	4	4	2	2	2	2	2	1	2	2	2	2	2	2
209	83	1	178	70	22.0932	2	2	2	2	1	3	2	1	1	1	1	2	2	2	1	2	2	3	3	2	3	2	2	2	2	3	2	2	2	4	4	4	2	2	2	2	2	1	2	2	2	2	2	2
210	69	2	160	45	17.5781	1	2	2	1	2	4	2	3	2	1	2	2	3	2	1	2	2	2	2	2	2	2	2	2	2	2	3	3	3	3	3	3	3	3	3	2	2	1	2	2	2	2	2	2
211	59	2	170	55	19.0311	2	2	2	1	1	5	1	1	2	2	1	1	3	1	1	2	2	2	2	2	2	2	2	2	2	2	2	3	3	2	3	3	2	2	2	1	2	1	2	2	2	2	2	2
212	56	2	156	52	21.3675	2	1	2	2	1	5	2	3	1	1	1	2	2	2	1	2	2	3	2	2	2	2	1	2	2	3	2	2	4	2	4	4	2	2	2	2	2	1	2	2	2	1	2	2
213	31	2	150	45	20	2	2	2	2	4	3	2	2	2	1	1	1	1	2	1	1	1	1	1	1	1	1	1	1	1	1	1	1	1	1	1	1	1	1	1	1	1	1	2	2	2	1	2	1
214	61	2	152	57	24.6711	3	1	2	1	3	5	1	3	1	1	1	2	2	2	1	3	2	3	3	3	3	3	2	3	3	3	2	2	2	4	4	3	2	2	2	2	2	1	1	2	2	2	2	2
215	48	2	160	60	23.4375	2	2	2	1	2	1	1	3	1	2	1	1	2	2	1	2	2	2	2	2	2	2	2	2	2	2	2	2	2	2	2	2	2	2	2	2	2	2	1	2	2	2	2	2
216	44	2	156	62	25.4767	3	3	2	1	2	5	2	1	1	1	1	2	1	2	1	2	2	2	2	2	2	2	1	2	2	2	1	2	1	3	4	4	2	2	2	2	2	1	1	1	1	2	2	2
217	59	2	150	55	24.4444	3	2	2	2	2	4	2	4	1	1	1	2	2	2	1	2	2	3	2	1	2	1	2	2	2	2	2	2	4	4	4	4	2	2	2	2	2	1	2	2	1	1	1	2
218	39	2	150	50	22.2222	2	3	2	2	2	4	2	1	1	1	1	2	2	2	1	2	2	2	2	2	2	2	2	2	2	2	2	2	2	2	4	2	2	2	2	2	2	1	1	1	1	1	1	1
219	50	2	160	43	16.7969	1	2	2	2	3	3	2	3	2	1	2	2	2	2	1	2	2	2	2	2	1	2	3	2	2	2	2	2	2	3	2	2	2	2	2	2	2	1	1	2	1	1	1	2
220	52	2	158	54	21.6311	2	2	2	2	1	5	2	3	1	2	1	2	2	2	1	2	2	2	3	3	2	2	2	3	3	3	2	2	4	4	2	2	4	2	2	2	2	1	1	2	1	1	2	2
221	47	2	156	40	16.4366	1	3	2	2	4	3	1	4	1	2	2	1	3	2	1	2	3	3	3	3	3	3	3	3	3	3	3	3	3	3	3	3	3	3	3	2	2	2	2	2	2	2	2	2
222	68	2	162	44	16.7657	1	2	2	2	2	3	2	3	1	1	1	1	2	2	1	2	2	2	2	2	2	2	2	2	2	2	2	2	2	2	5	4	2	2	2	2	2	1	2	2	1	1	2	1
223	50	2	162	61	23.2434	2	1	2	2	4	1	2	2	1	1	1	2	2	2	1	2	2	2	2	2	2	2	2	2	2	2	2	2	2	2	2	2	2	2	2	2	2	1	1	2	1	1	1	1
224	55	1	175	60	19.5918	2	2	2	2	3	1	2	1	1	1	1	2	1	2	1	2	2	2	3	2	3	3	3	2	3	3	3	2	3	3	3	3	3	2	2	2	2	2	2	2	2	2	2	1
225	72	2	150	55	24.4444	3	2	2	2	3	3	1	3	1	1	1	2	2	2	1	2	2	2	2	2	2	2	2	2	2	2	3	3	3	3	3	3	3	3	3	2	2	1	1	2	2	1	2	2
226	59	2	153	58	24.7768	3	2	2	2	2	4	2	1	1	1	1	2	2	2	1	2	2	3	2	2	1	2	2	2	2	2	2	2	4	4	4	4	2	2	2	2	2	1	2	2	2	2	1	2
227	67	1	167	50	17.9282	1	1	2	1	1	5	2	4	2	3	2	1	3	2	1	2	2	3	2	2	2	3	2	2	3	2	3	3	3	3	3	3	3	3	3	2	2	1	2	2	1	2	2	2
228	51	2	160	53	20.7031	2	3	2	2	4	3	2	3	2	3	2	1	3	2	1	2	2	3	2	2	3	2	2	3	3	2	2	2	2	3	4	3	2	2	2	2	2	1	1	1	2	1	2	2
229	53	2	160	59	23.0469	2	3	2	2	3	3	2	1	1	1	2	2	2	2	1	2	3	2	3	3	3	2	2	3	3	3	2	2	2	4	4	3	2	2	2	2	2	1	1	2	2	1	1	1
230	57	2	158	65	26.0375	3	1	2	1	1	5	2	1	1	1	2	2	2	1	1	2	3	3	1	3	2	3	3	3	2	3	3	4	2	4	3	4	2	3	2	2	2	1	1	2	2	1	2	1
231	34	2	160	61	23.8281	2	2	2	2	2	4	2	1	1	1	2	2	2	2	1	3	3	3	3	3	3	3	3	3	3	3	2	2	3	3	3	2	2	2	2	2	2	1	2	2	1	1	2	2
232	59	2	160	50	19.5312	2	1	2	1	1	5	2	4	2	2	2	1	2	2	1	2	2	3	2	2	2	2	2	2	2	3	2	2	3	3	4	4	2	2	2	2	2	1	2	2	2	2	2	2
233	57	2	165	55	20.202	2	2	2	2	2	3	2	3	2	1	2	2	2	2	1	2	2	3	2	2	2	2	2	2	2	2	2	2	3	3	4	4	2	2	2	2	2	1	2	2	2	1	2	2
235	57	2	157	56	22.719	2	2	2	3	1	1	1	1	1	1	1	2	2	2	1	2	2	2	2	2	2	2	2	2	2	2	2	2	2	2	2	2	2	2	2	2	2	2	2	2	2	2	2	2
236	75	2	159	43	17.0088	1	2	2	2	2	3	2	2	1	1	1	2	2	2	1	2	2	3	2	2	2	2	2	2	2	3	2	2	3	4	4	4	2	2	2	2	2	1	1	2	2	1	2	2
237	52	2	160	60	23.4375	2	2	2	2	1	4	2	1	1	1	1	2	2	2	1	2	2	3	2	2	2	2	2	2	2	3	2	2	3	4	4	4	2	2	2	2	2	1	2	2	2	1	2	2
238	53	2	155	60	24.974	3	2	2	1	1	5	2	1	2	1	2	2	2	2	2	2	2	1	2	2	2	2	2	2	2	2	1	1	2	2	4	4	2	2	1	2	2	1	2	2	2	2	2	2
239	38	2	162	54	20.5761	2	1	2	3	3	5	2	3	2	2	2	1	3	1	1	2	2	3	3	3	3	2	2	3	3	3	2	2	3	2	4	3	3	2	2	2	2	2	2	2	2	2	2	2
240	71	1	180	65	20.0617	2	2	2	2	2	3	1	1	1	1	1	2	2	2	1	2	2	3	2	2	2	2	2	2	2	3	2	2	4	4	4	4	2	2	2	2	2	1	1	2	2	1	2	1
242	53	2	160	60	23.4375	2	3	1	2	4	3	1	3	1	1	1	2	2	1	1	2	1	2	2	3	2	2	2	3	3	3	2	2	2	2	2	2	2	2	2	2	2	1	2	2	2	2	2	2
243	66	2	150	50	22.2222	2	1	2	1	1	4	2	3	2	2	1	1	2	2	1	2	2	2	2	3	3	3	3	3	3	3	4	4	4	4	4	5	4	4	5	2	2	2	2	2	2	2	2	2
244	53	2	150	44	19.5556	2	2	2	2	2	3	2	3	2	1	1	2	2	2	1	2	2	2	2	2	2	2	2	2	2	2	2	2	3	4	4	4	2	2	2	2	2	1	2	2	1	1	2	2
245	25	2	150	50	22.2222	2	1	1	2	4	4	2	1	1	1	1	1	2	2	1	3	3	3	3	3	3	3	3	3	3	3	3	2	2	4	4	4	4	4	2	2	2	1	2	2	2	2	2	2
246	57	2	160	100	39.0625	3	1	2	1	1	5	2	1	1	1	1	2	2	2	1	2	2	3	2	2	1	2	2	2	2	3	2	2	3	4	4	4	2	2	2	2	2	1	1	2	2	1	1	2
247	65	2	155	45	18.7305	2	1	2	1	1	5	2	3	2	4	2	1	3	1	1	2	2	2	2	2	2	2	2	2	2	2	3	3	3	3	3	3	3	3	3	2	2	1	2	2	2	1	2	2
248	78	2	158	51	20.4294	2	2	2	2	4	4	2	4	2	2	1	1	2	2	1	2	2	2	2	2	2	2	2	2	2	2	2	2	2	2	4	3	2	2	2	2	2	1	1	2	1	1	1	1
249	75	2	157	35	14.1994	1	1	2	2	1	5	1	4	1	1	1	2	2	2	1	2	2	3	2	2	1	2	2	2	2	3	2	2	3	4	4	4	2	2	2	2	2	1	2	2	1	2	2	2
250	65	2	155	65	27.0552	3	2	1	2	1	3	1	3	1	1	1	2	2	2	1	2	2	3	2	2	2	2	2	2	2	2	2	2	4	4	4	4	2	2	2	2	2	1	2	2	2	2	2	2
251	68	2	148	36	16.4354	1	1	1	1	1	4	2	3	2	1	1	1	2	2	1	2	2	2	2	2	2	2	1	2	2	2	2	2	2	2	2	2	2	2	2	2	2	2	2	2	2	2	2	2
252	70	2	162	55	20.9572	2	2	2	2	1	4	2	1	1	1	2	2	2	2	1	2	2	3	2	2	2	2	2	2	2	3	2	2	4	4	4	4	2	2	2	2	2	1	2	2	1	2	2	2
253	48	2	155	55	22.8928	2	1	2	1	2	3	1	2	1	1	1	2	2	2	1	2	2	2	2	2	2	2	2	2	2	3	2	2	4	4	4	4	2	2	2	2	2	1	1	2	1	1	2	2
254	28	2	168	68	24.093	3	2	2	2	2	4	2	1	1	1	1	2	1	2	2	3	3	3	3	3	3	3	3	3	3	3	3	3	3	3	3	3	3	3	2	2	2	1	1	2	2	2	2	2
255	59	1	158	70	28.0404	3	1	1	1	1	1	2	2	1	1	2	2	1	2	1	1	3	1	1	3	1	1	1	3	1	1	3	2	1	1	2	2	4	4	2	1	1	1	1	1	1	2	1	1
256	55	2	155	63	26.2227	3	2	2	2	1	4	1	1	2	1	2	2	2	2	1	2	2	3	2	2	3	2	2	2	2	3	2	2	4	3	4	5	2	2	2	2	2	1	2	2	2	2	1	1
257	61	2	172	56	18.9292	2	2	2	2	4	3	1	2	1	1	1	2	2	1	1	2	2	2	2	2	2	2	2	2	2	2	2	2	4	4	4	3	2	2	2	2	1	1	2	2	2	2	2	1
258	54	2	160	55	21.4844	2	2	2	1	1	5	1	2	1	1	2	2	2	2	1	2	2	3	2	2	2	2	2	2	2	3	2	2	4	4	5	5	2	2	2	2	2	1	1	2	2	2	2	1
259	71	2	155	60	24.974	3	2	2	2	2	3	1	1	2	1	1	2	2	2	1	2	2	3	3	2	3	2	1	3	3	3	3	3	2	3	3	2	2	2	2	2	2	1	2	2	2	2	2	2
260	66	2	150	40	17.7778	1	1	2	1	1	5	2	2	2	2	1	1	3	2	1	2	2	3	2	2	2	2	2	2	2	3	2	2	4	4	4	5	2	2	2	2	1	1	1	2	1	1	2	2
261	71	1	162	60	22.8624	2	3	2	2	3	3	1	4	2	1	2	1	2	2	1	2	2	3	2	2	2	2	2	2	2	3	2	2	4	4	4	4	2	2	2	1	1	1	1	2	1	2	2	2
262	62	1	170	65	22.4913	2	1	2	1	2	5	1	2	2	2	2	1	2	2	1	2	2	3	2	2	2	2	2	2	2	3	2	2	3	4	4	4	2	2	2	2	2	1	2	2	1	1	2	2
263	62	2	158	55	22.0317	2	1	2	1	1	5	2	2	2	2	2	1	3	2	1	2	2	3	2	2	2	2	2	2	2	3	2	2	3	4	4	4	2	2	2	2	2	1	2	2	2	1	2	2
264	38	2	157	58	23.5304	2	2	2	3	2	4	2	1	1	1	1	2	2	2	1	1	1	1	1	1	1	1	1	1	1	1	2	2	2	2	4	2	2	2	2	2	2	1	2	2	1	2	2	2
265	50	2	160	55	21.4844	2	2	2	2	4	3	2	1	2	1	1	1	3	2	1	2	2	2	2	2	2	2	2	2	2	2	2	2	2	3	3	2	2	2	2	2	1	1	2	2	2	2	2	2
266	56	2	158	55	22.0317	2	1	2	1	1	5	2	3	1	1	1	2	2	1	1	2	2	3	2	2	2	2	2	2	2	3	2	2	4	4	5	5	2	2	2	2	2	1	1	2	1	1	2	2
267	70	2	160	65	25.3906	3	1	1	1	1	5	1	3	2	2	2	2	2	2	1	1	1	1	1	1	1	1	1	1	2	2	2	2	2	2	2	1	2	2	1	2	2	1	2	2	2	2	2	2
268	65	1	165	70	25.7117	3	1	2	1	1	5	1	1	1	2	1	1	2	2	1	2	2	2	2	2	2	2	2	2	2	2	2	2	2	2	4	2	2	2	2	2	2	1	1	1	1	1	2	1
269	63	2	158	70	28.0404	3	1	2	1	3	4	2	1	1	1	1	2	2	2	1	2	2	3	3	3	3	2	2	3	3	3	2	2	2	2	4	4	2	2	2	2	2	1	2	2	2	1	1	2
270	74	2	155	53	22.0604	2	1	1	2	1	4	2	1	1	1	2	2	2	2	1	2	2	2	2	2	2	2	2	3	3	3	2	2	2	2	5	3	2	2	2	2	2	1	2	2	2	2	2	2
271	67	2	156	60	24.6548	3	2	2	3	3	3	2	1	2	1	2	2	3	2	1	2	2	3	2	2	2	2	2	2	2	3	2	2	4	4	5	4	2	2	2	2	2	1	1	2	2	1	1	2
272	69	1	172	73	24.6755	3	1	2	2	3	4	2	4	1	1	1	2	2	2	1	2	2	3	2	2	1	1	2	2	2	3	2	2	3	4	4	4	2	2	2	2	2	1	2	2	1	2	2	1
273	51	1	174	75	24.7721	3	3	2	2	4	1	2	2	1	1	2	2	2	2	1	2	2	3	2	2	2	2	2	2	2	2	2	2	2	4	4	4	2	2	2	2	2	1	2	2	1	1	2	1
274	57	2	165	60	22.0386	2	2	2	2	1	5	2	1	1	1	2	2	2	2	1	2	2	3	2	2	2	2	1	2	2	3	2	2	4	4	4	4	2	2	2	2	2	1	1	2	2	2	1	2
275	22	2	150	39	17.3333	1	2	1	1	4	5	2	2	1	1	2	1	2	2	1	2	2	2	2	1	2	1	1	3	3	3	2	1	2	4	4	4	2	2	2	2	2	1	1	2	1	1	2	1
276	51	2	155	65	27.0552	3	2	2	1	1	5	2	1	1	1	1	2	2	2	2	2	2	3	2	2	2	2	2	2	2	2	2	2	4	4	5	4	2	2	2	2	2	1	2	2	2	2	2	2
277	39	2	156	58	23.833	2	2	2	1	2	5	2	2	1	1	1	2	2	2	1	2	2	2	2	2	2	2	2	2	2	2	3	3	3	3	3	3	3	3	2	2	2	1	2	2	2	1	1	2
278	75	2	158	52	20.83	2	1	2	1	1	5	2	1	2	1	2	2	2	2	1	2	2	3	2	2	2	2	2	2	2	3	2	2	4	4	5	5	2	2	2	2	2	1	2	2	1	2	2	2
279	57	2	160	45	17.5781	1	2	2	2	1	5	1	4	2	1	1	1	2	2	1	2	2	3	2	2	1	1	1	2	2	3	2	2	4	4	4	4	2	2	2	2	2	1	1	2	2	2	1	2
280	63	2	158	59	23.634	2	1	1	3	2	3	1	1	1	1	1	2	2	2	1	2	2	2	3	1	2	2	1	1	2	3	2	3	3	2	2	2	2	1	1	2	2	1	2	1	1	2	2	1
281	31	2	158	55	22.0317	2	3	2	2	2	4	2	3	1	1	1	2	1	2	1	2	2	2	2	2	2	2	2	2	2	2	2	2	2	2	2	2	2	2	2	1	1	1	1	1	1	1	1	1
282	60	2	150	50	22.2222	2	2	2	2	2	5	2	2	1	1	1	2	2	2	1	2	2	2	3	3	2	3	1	3	3	3	2	2	2	2	4	2	2	2	2	2	2	1	2	2	2	2	2	1
283	59	2	158	70	28.0404	3	2	2	2	1	5	2	2	1	1	1	2	2	2	1	2	2	3	2	2	2	2	1	2	2	3	2	2	4	4	5	5	2	2	2	2	2	1	1	2	2	2	2	1
284	33	2	160	48	18.75	2	2	1	2	4	3	2	4	1	1	1	1	2	2	1	2	2	3	3	2	3	2	2	3	2	2	2	3	2	2	3	3	2	1	1	2	2	1	1	2	1	2	2	2
285	66	1	169	55	19.257	2	2	2	2	1	3	2	2	1	1	2	2	2	2	1	2	2	2	3	2	3	2	2	3	3	2	2	2	3	4	4	4	2	2	2	2	2	1	2	2	2	1	2	2
286	68	2	158	55	22.0317	2	1	2	1	2	5	2	2	2	1	2	2	2	2	1	2	2	2	2	2	2	2	2	2	2	2	2	2	2	2	4	2	2	2	2	2	2	1	2	2	2	2	2	2
287	61	2	155	60	24.974	3	2	2	2	1	4	1	2	2	1	1	2	2	2	1	1	1	1	1	1	1	1	1	1	1	1	2	2	2	3	4	3	2	2	1	2	2	1	1	2	1	1	2	2
288	27	2	165	54	19.8347	2	3	1	2	4	4	2	2	1	1	1	1	2	2	1	2	2	2	2	2	2	2	2	2	2	2	2	2	4	4	4	4	2	2	2	2	2	1	1	1	1	1	2	2
289	55	2	160	65	25.3906	3	2	2	2	1	5	2	2	1	1	1	2	2	2	1	2	2	2	3	3	3	3	2	3	3	2	2	2	2	2	4	2	3	2	2	2	2	1	2	2	2	1	2	2
290	70	2	160	62	24.2188	3	2	2	2	1	3	2	1	1	1	2	2	2	2	1	2	2	2	2	2	3	3	1	2	2	3	2	1	1	4	4	4	2	2	1	2	2	1	1	2	1	1	1	1
291	67	2	168	61	21.6128	2	2	2	2	1	4	2	3	2	1	2	2	2	2	1	1	2	3	3	2	2	2	2	3	3	3	2	2	3	4	4	3	3	2	2	2	2	1	1	2	2	1	1	1
292	37	2	159	67	26.5021	3	3	2	3	4	4	2	3	1	1	1	2	2	2	1	1	2	2	1	1	1	1	1	2	2	2	2	2	1	1	5	5	1	1	1	2	2	1	1	2	2	2	1	1
293	41	2	163	60	22.5827	2	2	2	2	2	1	2	1	1	1	1	2	2	2	1	2	2	2	2	2	1	2	2	2	2	3	2	3	2	2	3	3	3	3	2	2	2	1	2	2	2	2	2	2
294	42	2	155	43	17.898	1	2	2	2	3	1	2	3	1	1	1	2	2	2	1	1	2	2	2	2	1	1	2	2	1	2	1	2	2	2	2	2	2	2	2	2	2	1	2	2	2	1	2	2
295	57	2	156	45	18.4911	1	2	2	2	2	3	2	1	2	1	1	2	2	2	1	2	2	3	2	2	1	2	2	2	2	3	2	2	3	4	5	4	2	1	2	2	2	1	1	2	2	1	2	1
296	70	2	160	60	23.4375	2	2	1	3	1	3	2	1	2	1	2	2	2	2	1	2	2	3	3	2	3	3	2	2	3	3	2	2	2	3	4	3	2	2	2	2	2	1	2	2	2	2	2	2
297	77	2	158	49	19.6283	2	1	2	2	1	4	2	2	2	1	2	2	2	2	1	2	2	2	2	2	3	2	2	2	2	2	2	2	2	2	2	2	2	2	2	2	2	1	2	2	2	2	2	2
298	62	2	165	55	20.202	2	2	2	1	1	5	2	2	2	2	2	1	2	2	1	3	2	2	3	2	3	2	3	3	3	3	3	3	3	3	3	3	3	2	3	2	2	2	2	2	2	2	2	2
299	42	2	156	43	17.6693	1	1	2	1	2	4	2	2	1	2	1	1	2	1	1	2	2	2	3	3	2	2	3	3	3	3	2	2	2	2	4	2	4	2	2	2	2	1	1	2	1	1	2	2
300	50	2	155	49	20.3954	2	1	2	3	1	5	1	3	1	1	1	2	2	2	1	1	1	1	2	2	1	1	1	2	2	2	2	2	2	2	4	4	2	2	2	2	2	2	1	2	2	2	2	1
301	40	2	165	60	22.0386	2	3	2	2	4	3	2	2	1	1	2	2	2	2	1	1	2	2	2	2	2	2	2	2	2	2	2	2	2	2	2	2	2	2	2	2	2	2	2	2	1	2	2	2
302	69	2	150	50	22.2222	2	1	2	1	1	5	2	3	2	2	2	1	2	2	1	2	2	3	2	2	2	2	2	2	2	3	2	2	4	4	4	5	2	2	2	2	2	1	2	2	2	1	2	2
303	83	2	156	51	20.9566	2	2	2	2	2	3	1	2	1	1	1	2	2	2	1	2	2	3	2	2	2	2	2	2	2	3	2	2	4	4	5	4	2	2	2	2	2	1	2	2	2	2	2	2
304	54	2	165	60	22.0386	2	1	2	1	1	5	1	2	1	1	1	1	1	2	1	1	1	1	1	1	2	2	2	2	1	2	2	2	3	2	3	3	2	2	2	2	2	1	2	2	2	2	2	2
305	60	2	156	50	20.5457	2	1	2	2	1	5	1	4	2	2	1	1	2	1	1	2	2	3	2	2	1	2	2	2	2	3	2	2	3	4	4	4	2	2	2	2	2	1	2	2	1	1	2	1
306	68	2	161	75	28.9341	3	3	2	3	1	4	1	2	2	1	1	2	2	2	1	2	2	2	2	2	2	2	2	2	2	2	2	2	2	2	2	2	2	2	2	2	2	1	2	2	2	2	2	2
307	67	1	163	57	21.4536	2	2	2	2	3	3	1	4	1	3	2	1	3	1	1	2	2	2	2	2	2	2	2	2	2	2	3	3	3	3	3	3	3	3	1	2	2	1	2	2	2	1	2	1
308	63	2	155	45	18.7305	2	2	2	2	1	5	1	2	1	1	1	2	2	2	1	2	2	3	2	2	2	2	2	2	2	2	2	2	3	4	4	4	2	2	2	2	2	1	1	2	2	1	2	1
309	68	2	155	73	30.385	3	1	2	1	1	5	1	3	1	1	2	2	2	2	1	2	2	3	2	2	2	2	2	2	2	3	2	2	4	4	5	4	2	2	2	2	2	1	2	2	2	2	2	2
310	57	2	155	50	20.8117	2	2	2	1	1	5	2	3	2	2	2	1	2	2	1	2	2	3	2	2	1	2	2	2	2	3	2	2	3	4	4	4	2	2	2	2	2	1	2	2	1	1	2	1
311	55	2	149	65	29.278	3	2	2	1	1	5	1	1	1	1	1	2	2	2	1	2	2	2	2	2	2	2	2	2	2	3	2	2	4	4	5	4	2	2	2	2	2	1	2	2	2	1	1	2
312	80	2	162	65	24.7676	3	2	2	2	3	3	1	1	1	1	2	2	2	2	1	2	2	3	2	2	2	2	2	2	2	3	2	2	3	4	4	4	4	4	2	2	2	1	1	2	2	2	2	1
313	61	1	168	65	23.03	2	2	2	2	3	4	2	2	1	1	1	2	2	2	1	2	2	2	2	1	1	2	2	2	2	2	2	2	2	2	2	2	2	2	2	2	2	1	1	2	1	1	1	1
314	79	1	177	72	22.9819	2	2	2	2	2	3	1	1	1	1	1	2	2	2	1	2	2	3	2	2	2	2	2	2	2	3	2	2	3	4	4	4	2	2	2	2	2	1	1	2	2	2	2	1
315	67	2	155	55	22.8928	2	2	2	2	3	3	2	3	1	1	1	2	2	2	1	2	2	3	2	2	2	2	2	2	2	3	2	2	4	4	4	4	2	2	2	2	2	1	2	2	2	1	1	2
316	65	2	158	45	18.026	1	1	2	1	1	5	2	4	2	2	2	1	2	2	1	2	2	3	2	2	2	2	2	2	2	3	2	2	4	4	5	4	2	2	2	2	2	1	2	2	1	1	2	2
317	56	2	160	65	25.3906	3	2	2	1	1	5	2	1	1	1	1	2	2	2	1	2	2	3	2	2	2	2	2	2	2	2	2	2	4	4	5	5	2	2	2	2	2	1	2	2	1	1	1	1
318	51	2	158	47	18.8271	2	2	2	2	4	3	1	1	1	1	2	2	2	2	1	2	2	2	3	2	2	2	2	2	3	2	3	2	2	3	4	3	2	2	2	2	2	2	2	2	2	2	2	2
319	81	1	165	51	18.7328	2	3	2	2	4	3	1	1	2	1	2	2	3	2	1	2	2	3	2	2	2	2	2	2	2	3	2	2	4	4	4	4	2	2	2	2	2	1	1	2	2	2	2	2
320	45	2	165	73	26.8136	3	2	2	2	3	4	1	3	1	1	1	2	2	1	1	2	2	3	2	2	1	1	2	2	2	3	2	2	4	4	5	4	2	2	2	2	2	1	1	2	2	2	1	1
321	76	1	168	52	18.424	1	2	2	2	3	3	1	1	1	1	1	2	2	2	1	2	2	3	2	2	2	2	2	2	2	2	2	2	4	4	4	5	2	2	2	2	2	1	2	2	2	1	2	1
322	46	2	156	68	27.9421	3	2	2	2	2	3	2	1	1	1	2	2	2	2	1	2	2	3	2	3	2	2	2	2	2	3	2	2	4	4	4	4	2	2	2	2	2	1	1	2	1	1	2	2
323	62	2	150	50	22.2222	2	1	2	1	1	1	2	1	2	1	2	2	3	2	1	3	3	3	3	2	2	3	3	3	2	3	1	2	1	3	3	4	2	2	2	2	2	1	2	2	2	2	2	2
324	61	2	154	65	27.4077	3	2	2	2	2	5	1	1	2	1	2	2	3	2	1	2	2	2	2	2	2	2	2	2	2	2	2	2	2	2	2	2	2	2	2	2	2	1	2	1	1	1	2	1
325	48	2	165	55	20.202	2	2	2	2	1	5	2	1	1	1	2	2	2	2	1	2	2	3	2	2	2	2	2	2	2	3	2	2	4	4	4	4	2	2	2	2	2	1	2	2	2	2	1	1
326	83	2	154	48	20.2395	2	2	1	3	2	4	1	3	1	2	1	1	2	2	1	2	2	2	2	2	2	2	2	2	2	2	1	1	3	3	4	3	2	2	2	2	2	1	1	2	2	1	1	2
327	82	2	157	53	21.5019	2	2	2	2	3	3	1	4	2	1	2	2	2	2	1	2	2	3	2	2	2	2	2	2	2	2	3	2	2	2	2	2	2	2	2	2	2	2	1	2	2	1	2	2
328	57	1	175	77	25.1429	3	2	2	2	1	5	1	2	2	1	2	2	2	2	1	2	2	3	2	2	2	2	2	2	2	3	2	2	4	4	5	4	2	2	2	2	2	1	2	2	2	1	2	2
329	57	2	160	70	27.3438	3	1	2	1	1	5	2	3	1	1	2	2	2	2	1	2	2	3	2	2	2	2	2	2	2	3	2	2	4	4	5	5	2	2	2	2	2	1	1	2	2	2	2	1
330	53	2	160	51	19.9219	2	1	1	2	2	4	2	3	2	1	2	2	3	2	1	2	3	3	2	2	3	2	3	2	2	3	2	3	3	2	4	3	2	2	2	2	2	1	2	1	1	1	1	2
331	66	1	170	69	23.8754	2	2	2	2	3	3	1	3	1	1	1	2	2	2	1	2	2	3	2	2	2	2	2	2	2	3	2	2	3	4	4	4	2	2	2	2	2	1	1	2	2	1	1	1
332	59	2	160	70	27.3438	3	2	2	2	2	3	1	1	1	1	1	2	2	2	1	2	2	3	2	2	2	2	2	2	2	3	2	2	4	4	4	4	2	2	2	2	2	1	1	2	2	1	2	2
333	67	2	150	56	24.8889	3	3	2	2	4	3	2	2	1	4	2	1	2	1	1	1	1	1	1	1	1	1	1	1	1	1	1	1	1	1	1	1	1	1	1	1	1	1	1	1	1	1	1	1
334	72	2	155	40	16.6493	1	1	1	2	1	4	2	1	2	1	1	2	2	2	1	2	2	3	2	2	2	2	2	2	2	3	2	2	3	4	4	4	2	2	2	2	2	1	2	2	2	2	1	2
335	56	2	153	120	51.2623	3	3	2	2	3	3	1	3	1	1	1	1	2	1	1	1	1	1	1	1	1	1	1	1	1	1	1	1	1	1	4	4	1	1	1	1	1	1	1	1	1	1	1	1
336	42	2	158	65	26.0375	3	3	2	3	2	1	2	1	1	1	1	2	2	1	1	2	2	2	3	2	2	1	1	2	2	2	2	2	2	2	2	2	2	2	2	2	2	2	2	2	2	2	2	2
337	54	1	172	85	28.7317	3	1	2	1	2	5	1	3	1	1	1	2	2	2	1	2	2	3	2	2	2	2	2	2	2	2	2	2	4	4	4	4	4	2	2	2	2	1	2	2	1	1	2	2
338	66	2	160	55	21.4844	2	3	2	2	1	5	1	3	1	1	1	2	2	2	1	2	2	3	2	2	2	2	2	2	2	3	2	2	3	4	4	4	2	2	2	2	2	1	2	2	2	2	2	2
339	69	2	150	60	26.6667	3	3	2	1	1	4	2	1	2	2	2	2	3	2	1	2	2	2	2	2	2	2	2	2	2	2	2	2	2	2	2	2	2	2	2	1	1	1	1	1	1	1	1	1
340	71	2	150	50	22.2222	2	1	1	2	1	5	1	2	1	1	1	2	2	2	1	2	2	3	2	2	2	2	2	2	2	2	2	2	4	4	4	4	2	2	2	2	2	1	1	2	1	1	2	2
341	51	2	162	55	20.9572	2	2	2	2	3	3	2	3	1	1	1	2	2	2	1	2	2	3	2	2	2	2	2	2	2	3	2	2	4	4	4	5	2	2	2	2	2	1	1	2	1	1	1	1
342	70	2	155	58	24.1415	3	2	1	2	3	3	2	4	2	1	1	1	2	2	1	2	2	3	2	2	2	2	2	2	2	2	2	2	3	5	4	4	2	2	2	2	2	1	2	2	1	2	1	2
343	60	2	165	55	20.202	2	1	2	2	1	5	1	2	1	1	1	2	2	2	1	2	2	3	2	2	2	2	2	2	3	3	2	2	4	4	5	5	2	2	2	2	2	1	1	2	1	1	2	2
344	77	2	145	36	17.1225	1	1	2	1	1	1	1	3	2	1	2	2	3	2	1	2	2	3	2	2	2	2	2	2	2	3	2	2	3	4	5	5	2	2	2	2	2	1	2	2	1	1	2	2
345	82	2	160	40	15.625	1	2	2	2	1	3	1	4	2	3	2	1	3	2	1	1	1	1	1	1	1	1	1	1	1	1	2	2	3	3	3	3	2	2	2	2	2	1	1	2	1	2	1	2
346	69	1	163	61	22.9591	2	2	2	2	3	3	2	2	1	1	1	2	2	2	1	2	2	3	2	2	2	2	2	2	2	3	2	2	3	4	4	4	2	2	2	2	2	1	1	2	1	2	2	1
347	81	1	176	59	19.047	2	3	2	2	4	1	1	1	1	1	2	2	2	2	1	2	2	3	2	2	2	2	2	2	2	3	2	2	4	4	4	4	2	2	2	1	1	1	1	2	1	1	1	1
348	65	2	162	60	22.8624	2	1	2	2	1	4	2	1	1	1	1	2	2	2	1	2	2	2	2	2	2	2	2	2	2	2	2	2	3	4	4	4	2	2	2	2	2	1	1	2	2	1	1	1
349	56	2	156	70	28.764	3	1	2	1	1	5	2	3	2	1	2	2	2	2	1	2	2	3	2	2	2	2	2	2	2	3	2	2	4	5	5	5	2	2	2	2	2	1	2	2	1	1	2	1
350	52	2	155	52	21.6441	2	1	2	1	1	4	2	3	2	1	2	1	2	2	1	2	2	3	2	2	2	2	2	2	2	3	2	2	4	4	4	4	2	2	2	2	2	1	1	2	2	2	2	2
351	50	2	150	49	21.7778	2	2	2	1	1	5	2	3	1	1	1	2	2	2	1	3	3	3	3	3	3	3	3	3	3	3	2	4	4	4	4	4	4	2	2	2	2	2	2	2	2	2	2	2
352	51	2	156	62	25.4767	3	2	2	1	1	5	1	1	2	1	1	2	2	2	1	2	2	3	2	2	2	2	2	2	2	3	2	2	4	4	5	4	2	2	2	2	2	1	2	2	1	1	1	1
353	52	1	165	130	47.7502	3	1	2	2	2	4	1	2	2	1	2	1	2	2	1	2	2	3	2	2	2	2	1	2	2	3	2	2	4	4	5	5	2	2	2	2	2	1	1	2	2	2	1	2
354	42	2	155	55	22.8928	2	3	2	1	2	5	2	1	1	3	1	1	2	2	1	2	2	2	2	2	2	2	2	2	3	3	2	2	3	2	4	3	2	2	2	2	2	1	2	1	1	1	2	2
355	53	2	159	48	18.9866	2	1	2	1	2	5	2	3	2	1	2	2	2	2	1	2	2	3	2	2	2	2	1	2	2	3	2	2	4	5	5	5	2	2	2	2	2	1	1	2	2	1	2	1
356	58	2	165	43	15.7943	1	2	2	2	2	3	2	2	2	1	2	1	2	1	1	2	2	2	2	2	2	2	2	2	2	2	2	2	2	2	2	2	2	2	2	2	2	1	2	2	1	1	2	2
357	64	2	157	58	23.5304	2	1	2	1	1	5	2	4	2	2	2	1	3	1	1	2	2	2	3	2	2	2	2	2	2	3	2	2	3	4	4	4	2	2	2	2	2	1	1	2	1	1	1	1
358	80	2	165	60	22.0386	2	2	1	2	2	3	1	1	2	1	2	2	3	2	1	2	2	3	2	2	2	2	1	2	2	3	2	2	3	3	4	3	2	2	2	2	2	1	2	2	2	1	1	2
359	78	2	160	50	19.5312	2	2	2	2	3	3	1	2	2	1	1	2	2	2	1	2	2	3	2	2	2	2	1	2	2	3	2	2	3	5	5	5	2	2	2	2	2	1	2	2	2	2	2	2
360	44	2	163	47	17.6898	1	3	2	2	4	1	2	3	1	1	1	2	2	2	1	1	1	1	1	1	1	1	1	1	1	1	2	1	1	2	4	4	2	2	2	1	1	1	1	1	1	1	2	1
361	80	1	168	55	19.487	2	1	2	1	2	3	1	1	1	1	1	2	1	2	1	2	2	2	2	2	2	2	2	2	2	2	2	2	2	2	2	2	2	2	2	2	2	2	2	2	1	1	2	2
362	59	2	160	60	23.4375	2	2	2	1	1	5	2	3	2	1	2	2	2	2	1	2	2	3	2	2	2	2	1	2	2	3	2	2	3	4	5	5	2	2	2	2	2	1	2	2	2	1	2	1
363	54	2	155	64	26.6389	3	2	2	1	1	5	2	1	1	1	2	2	3	2	1	2	2	3	2	2	2	2	1	2	2	3	2	2	3	4	5	5	2	2	2	2	2	1	2	2	2	2	2	2
364	54	2	159	46	18.1955	1	2	2	1	2	4	2	3	2	1	2	2	2	2	1	2	2	2	2	2	2	2	1	2	2	2	2	2	3	3	4	3	3	2	2	2	2	1	1	2	2	1	2	2
365	33	2	166	47	17.0562	1	3	2	1	2	3	2	1	1	1	1	2	1	2	2	2	2	2	2	2	2	2	2	2	2	2	2	2	3	4	4	4	2	2	2	2	2	1	1	2	1	1	2	1
366	35	2	150	50	22.2222	2	1	1	1	3	5	2	2	2	2	1	2	2	2	1	2	2	2	2	2	2	2	2	2	2	2	2	2	2	2	4	4	2	2	2	1	1	1	2	1	1	1	2	2
367	83	1	172	65	21.9713	2	2	2	3	2	3	1	1	1	1	2	2	2	2	1	2	2	3	2	2	2	2	1	2	2	3	2	2	3	4	4	4	2	2	2	2	2	1	1	2	1	1	2	2
368	69	1	176	72	23.2438	2	2	2	2	2	3	2	2	1	1	2	2	2	2	1	2	2	3	2	2	2	2	1	2	2	3	2	2	4	5	5	5	2	2	2	2	2	1	1	2	2	1	2	2
369	71	1	170	65	22.4913	2	3	2	2	2	3	1	2	2	1	1	2	2	2	1	2	2	2	2	2	2	2	1	2	2	3	2	2	3	4	5	5	2	2	2	1	1	1	1	2	1	1	2	2
370	75	2	156	35	14.382	1	1	2	1	1	5	1	4	2	2	2	1	2	2	1	2	2	3	2	2	1	2	1	2	2	2	2	2	4	4	5	4	2	2	2	2	2	1	2	2	1	2	2	2
371	70	2	158	55	22.0317	2	2	2	2	1	3	1	1	1	1	1	2	2	2	1	2	2	2	2	2	2	2	1	2	2	3	2	2	4	4	5	5	2	2	2	2	2	1	2	2	1	2	1	2
372	46	2	157	53	21.5019	2	3	2	1	2	4	2	1	1	1	1	2	1	2	1	1	1	1	2	1	2	1	1	2	1	2	2	2	2	4	4	4	2	2	2	1	1	2	2	2	2	2	2	1
373	52	2	160	59	23.0469	2	2	2	2	2	4	2	1	1	1	1	2	2	2	1	2	2	3	2	2	2	2	1	2	2	3	2	2	4	4	5	5	2	2	2	2	2	1	1	2	2	1	1	2
374	53	2	156	43	17.6693	1	3	2	2	4	4	2	2	2	2	1	1	2	1	1	1	1	1	1	1	1	1	1	1	1	1	1	1	1	1	1	1	1	1	1	1	1	1	1	1	1	1	1	1
375	54	2	160	50	19.5312	2	2	2	1	1	4	1	1	1	1	2	2	2	2	1	2	2	3	2	2	2	2	1	2	2	3	2	2	3	4	5	4	2	2	2	2	2	1	2	2	2	2	1	1
376	49	2	160	55	21.4844	2	2	2	2	3	3	2	1	1	1	1	2	2	2	1	2	2	2	2	2	2	2	1	2	2	3	2	2	4	4	5	4	2	2	2	1	1	1	1	2	2	1	1	2
377	60	2	163	44	16.5607	1	2	2	2	1	5	2	3	2	1	2	1	2	2	1	2	2	3	2	2	2	2	1	2	2	3	2	2	4	5	5	5	2	2	2	2	2	1	1	2	2	1	2	2
378	71	2	160	45	17.5781	1	1	2	1	1	5	2	1	2	1	2	2	2	2	1	2	2	3	2	2	2	2	2	2	2	3	2	2	3	4	5	5	2	2	2	2	2	1	2	2	2	1	2	2
379	69	2	160	38	14.8438	1	2	2	2	3	1	1	1	2	1	2	2	2	2	1	2	3	3	2	2	2	2	2	2	2	2	2	3	3	2	3	3	3	2	2	2	2	1	1	2	2	1	2	1
380	78	2	160	60	23.4375	2	2	2	2	1	5	2	2	1	1	1	2	2	2	1	2	2	2	2	2	2	2	1	2	2	3	2	2	3	4	5	4	2	2	2	2	2	1	1	2	1	1	1	2
381	71	2	163	45	16.937	1	3	1	2	1	5	1	2	1	2	2	1	3	2	1	2	2	2	3	2	2	2	2	3	3	3	2	2	2	3	4	3	2	2	2	2	2	1	2	2	1	2	2	2
382	51	1	165	83	30.4867	3	2	2	3	2	3	2	1	2	1	2	2	2	2	1	2	2	2	2	1	2	2	2	3	3	2	2	2	3	2	4	3	2	2	2	2	2	1	2	2	2	2	1	1
383	74	1	160	55	21.4844	2	2	2	2	1	5	1	1	2	1	2	2	3	2	1	2	2	3	2	2	2	2	2	2	2	3	2	2	3	4	4	5	2	2	2	2	2	1	2	2	2	2	2	2
384	31	2	166	52	18.8707	2	3	1	3	4	3	2	1	1	1	1	2	2	2	1	2	2	2	3	2	2	3	3	3	3	3	2	2	2	2	5	2	2	1	1	2	2	2	2	1	1	2	2	2
385	82	2	158	40	16.0231	1	2	1	2	2	3	2	4	2	3	1	1	3	2	1	2	2	3	3	3	3	2	3	3	3	3	2	2	2	3	4	4	2	2	2	2	2	1	2	2	1	2	2	2
386	56	2	155	53	22.0604	2	2	2	1	1	5	1	1	2	1	2	2	3	2	1	2	2	2	2	2	2	2	1	2	2	3	2	2	4	3	4	5	2	2	2	2	2	1	2	2	2	2	1	2
387	77	2	165	52	19.1001	2	2	2	2	3	3	1	4	2	1	2	1	2	2	1	2	2	3	2	2	2	2	1	2	2	2	2	2	4	4	4	5	2	2	2	2	2	1	2	2	2	1	1	2
388	61	2	152	50	21.6413	2	2	2	2	4	1	2	3	1	1	2	2	2	2	1	2	2	2	2	2	2	2	2	2	2	2	2	3	3	2	4	4	2	1	1	2	2	1	2	1	1	2	1	1
389	66	2	156	59	24.2439	3	2	2	2	1	4	1	3	1	1	1	2	2	2	1	2	2	2	2	2	2	2	1	2	2	3	2	2	4	4	5	5	2	2	2	2	2	1	1	2	2	1	2	2
390	55	2	150	47	20.8889	2	2	2	2	4	3	2	4	1	1	1	1	2	1	1	2	2	2	2	2	1	2	1	2	2	3	2	5	3	3	4	4	2	2	2	2	2	1	1	2	1	1	2	2
391	54	2	149	56	25.2241	3	1	2	2	1	3	2	3	1	1	1	2	2	2	1	1	2	3	2	2	2	2	1	2	2	3	2	2	4	4	5	5	2	2	2	2	2	1	1	2	1	1	1	1
392	51	2	160	65	25.3906	3	2	2	2	2	3	2	1	2	1	2	2	2	2	1	2	2	2	2	2	2	2	1	2	2	3	2	2	3	4	5	5	2	2	2	2	2	1	2	2	2	1	2	2
393	61	2	158	50	20.0288	2	2	2	1	1	5	2	2	2	1	1	2	2	2	1	2	2	2	2	2	2	2	1	2	2	3	2	2	4	4	5	5	2	2	2	2	2	1	1	2	2	1	1	2
394	25	2	158	50	20.0288	2	2	2	2	4	3	2	2	1	1	1	2	2	2	1	2	2	2	2	2	2	2	1	2	2	3	2	2	3	4	4	4	2	2	2	2	2	1	1	2	1	1	1	1
395	52	2	155	54	22.4766	2	2	2	2	1	4	2	3	2	1	2	1	3	2	1	2	2	2	2	2	2	2	1	2	2	3	2	2	3	4	5	5	2	2	2	2	2	1	1	2	2	1	2	1
396	65	2	155	73	30.385	3	2	2	2	1	4	1	3	2	1	1	2	2	2	1	2	2	3	2	2	2	2	1	2	2	2	2	2	4	4	5	4	2	2	2	2	2	1	1	2	1	1	2	1
397	68	1	162	67	25.5296	3	2	2	2	1	5	2	1	1	1	1	2	2	2	1	2	2	3	2	2	2	2	1	2	2	3	2	2	3	4	5	5	2	2	2	2	2	1	1	2	2	1	2	2
398	69	2	155	60	24.974	3	2	2	2	1	3	2	1	2	1	2	2	2	2	1	2	2	2	2	2	2	2	1	2	2	3	2	2	3	4	5	4	2	2	2	2	2	1	1	2	2	2	2	1
399	66	2	158	57	22.8329	2	2	2	2	2	3	2	4	2	1	2	2	2	2	1	2	2	3	2	2	2	2	1	2	2	3	2	2	3	4	5	5	2	2	2	1	1	1	1	2	2	2	1	1
400	56	2	155	55	22.8928	2	2	2	1	1	4	2	1	2	1	2	2	2	2	1	2	2	2	2	2	2	2	2	1	2	2	2	2	2	3	3	2	2	2	2	2	2	1	1	2	2	1	2	1
401	55	2	153	57	24.3496	3	3	2	2	3	3	1	1	1	1	1	2	2	2	1	2	2	2	2	2	1	2	1	2	2	3	2	2	3	4	5	5	2	2	2	2	2	1	2	2	1	2	1	1
402	56	2	160	50	19.5312	2	2	2	2	2	3	2	1	1	1	1	2	2	2	1	2	2	2	2	2	1	2	1	2	2	3	2	2	3	4	5	5	2	2	2	2	2	1	1	2	1	1	1	1
403	60	2	156	62	25.4767	3	1	2	2	1	5	1	4	2	2	2	1	2	2	1	2	2	3	2	2	2	2	1	2	2	3	2	2	3	4	4	4	2	2	2	2	2	1	1	2	1	1	2	1
404	74	1	175	75	24.4898	3	1	2	1	1	5	2	1	2	1	2	2	2	2	1	2	2	3	1	2	2	2	1	2	2	3	2	2	4	4	4	4	2	2	2	2	2	1	1	2	1	1	2	1
405	34	2	158	60	24.0346	3	1	2	1	2	1	2	1	2	1	2	2	2	2	1	2	2	3	2	2	2	2	1	2	2	3	2	2	3	4	5	5	2	2	2	2	2	1	1	2	2	1	2	1
406	49	2	160	62	24.2188	3	2	2	2	1	4	2	2	1	1	1	2	2	2	1	2	2	2	2	2	2	2	1	2	2	3	2	2	3	4	4	5	2	2	2	2	2	1	2	2	1	2	1	2
407	34	2	158	50	20.0288	2	2	2	1	3	5	2	2	1	1	1	1	1	2	1	1	1	1	1	1	1	1	1	1	1	1	2	2	2	2	2	2	2	2	2	2	2	2	2	2	2	2	2	1
408	29	2	160	48	18.75	2	3	2	3	4	4	2	1	1	1	1	2	2	2	1	2	2	2	2	2	2	2	1	2	2	3	2	2	4	4	5	4	2	2	2	1	2	1	1	2	2	1	1	1
409	77	2	165	53	19.4674	2	2	2	2	3	3	1	4	2	1	2	2	2	2	1	2	2	3	2	2	2	2	1	2	2	2	2	2	3	4	4	4	2	2	2	2	2	1	2	2	1	1	2	2
410	61	2	150	50	22.2222	2	2	2	1	1	5	1	4	2	1	1	1	2	1	1	2	2	3	2	2	1	2	1	2	2	3	2	2	3	4	4	4	2	2	2	2	2	1	2	2	1	1	2	2
411	77	1	170	60	20.7612	2	2	2	1	2	3	2	1	2	1	2	2	2	2	1	2	2	3	2	2	2	2	1	2	2	2	2	2	3	4	4	4	2	2	2	2	2	1	2	2	2	1	2	2
412	44	2	158	62	24.8358	3	2	2	2	4	3	2	2	1	1	1	2	2	2	1	1	2	2	3	2	2	2	2	2	2	3	2	1	3	3	3	3	2	2	2	2	2	1	2	2	1	1	2	2
413	72	2	160	50	19.5312	2	2	2	2	2	3	1	4	2	1	1	2	2	2	1	2	2	3	2	2	2	2	3	2	2	3	2	2	4	4	5	5	2	2	2	2	2	1	2	2	2	1	2	2
414	69	1	170	65	22.4913	2	3	2	2	4	3	2	3	1	1	2	2	2	2	1	2	2	1	2	2	2	2	2	2	2	2	2	2	2	2	2	2	2	2	2	2	2	1	1	2	2	1	1	2
415	75	1	175	50	16.3265	1	2	2	2	2	5	1	4	1	2	1	1	2	2	1	2	2	3	2	2	2	2	1	2	2	3	2	2	3	4	4	5	2	2	2	2	2	1	1	2	1	1	2	2
416	77	2	155	50	20.8117	2	2	2	1	1	5	1	4	2	2	1	1	2	2	1	2	2	2	2	2	2	2	1	2	2	3	2	2	4	4	5	5	2	2	2	2	2	1	2	2	2	1	1	2
417	34	2	155	60	24.974	3	2	2	2	4	3	2	2	1	1	1	2	2	2	1	2	2	2	3	3	2	2	2	3	3	3	2	2	1	4	2	4	2	2	2	2	2	2	2	2	2	2	2	2
418	61	2	148	54	24.653	3	2	2	1	1	4	2	3	2	3	1	1	2	2	1	2	2	2	2	2	2	2	2	2	2	2	2	2	2	2	2	2	2	2	2	1	1	1	2	2	2	1	1	2
419	59	1	163	60	22.5827	2	2	2	2	2	4	1	2	1	1	1	1	2	2	1	2	2	2	2	2	2	2	1	2	2	3	2	2	4	5	5	5	2	2	2	2	2	1	1	2	2	1	1	2
420	63	1	164	65	24.1672	3	2	2	2	3	3	2	2	1	1	1	2	2	2	1	2	2	2	2	2	2	2	1	2	2	3	2	2	4	4	5	5	2	2	2	2	2	1	2	2	1	1	1	2
421	85	1	166	72	26.1286	3	3	2	2	4	3	1	1	2	1	2	2	2	2	1	2	2	3	2	2	2	2	2	2	2	3	2	2	4	4	5	5	2	2	2	2	2	1	1	2	1	1	1	1
422	42	2	167	65	23.3067	2	1	2	3	3	1	2	1	2	1	2	2	2	2	1	2	2	2	2	2	2	2	1	2	2	3	2	2	3	4	4	5	2	2	2	2	2	1	1	2	1	1	1	1
423	89	2	150	42	18.6667	2	2	2	2	1	3	2	2	2	3	1	1	3	2	1	3	3	3	3	3	3	3	3	3	3	3	2	3	3	3	4	3	3	2	2	2	2	1	2	1	1	1	2	2
424	51	2	155	60	24.974	3	1	2	2	1	4	2	2	1	1	1	2	2	2	1	2	2	2	2	2	2	2	1	2	2	3	2	2	3	4	4	5	2	2	2	2	2	1	1	2	1	1	1	2
425	49	2	160	54	21.0938	2	2	2	2	1	4	2	1	2	1	2	2	2	2	1	2	2	2	2	2	2	2	1	2	2	2	2	2	3	4	4	5	4	4	4	2	2	1	2	2	2	1	1	2
426	55	2	158	66	26.4381	3	2	2	2	3	3	2	2	2	1	2	2	2	2	1	2	2	3	2	2	2	2	1	2	2	3	2	2	4	4	4	5	2	2	2	2	2	1	1	2	1	1	2	1
427	71	2	150	40	17.7778	1	2	2	1	1	5	2	3	1	1	2	2	2	2	1	2	2	3	2	2	2	2	1	2	2	3	2	2	3	4	4	4	2	2	2	2	2	1	2	2	2	1	1	2
428	88	2	150	45	20	2	2	1	2	2	3	1	1	2	1	2	2	2	2	1	2	2	3	2	2	2	2	2	2	2	3	2	2	4	4	4	4	2	2	2	2	2	1	2	2	2	1	2	2
429	50	1	175	65	21.2245	2	1	2	2	3	4	2	3	1	1	1	2	2	2	1	2	2	3	2	2	2	2	2	2	2	2	2	2	4	4	4	4	2	2	2	2	2	1	1	2	1	1	1	1
430	63	2	163	55	20.7008	2	3	2	2	3	3	1	3	1	1	1	1	2	2	1	2	2	2	2	2	2	2	1	2	2	3	2	2	4	4	4	4	2	2	2	2	2	1	1	2	1	1	1	2
431	76	2	150	42	18.6667	2	2	2	2	3	3	1	4	1	1	1	2	2	2	1	2	2	2	2	2	2	2	1	2	2	3	2	2	4	4	4	5	2	2	2	2	2	1	1	2	1	1	2	1
432	37	2	160	62	24.2188	3	2	2	1	2	4	2	1	1	1	1	2	2	2	1	2	2	3	2	2	2	2	2	2	2	2	3	3	3	3	3	3	3	3	3	2	2	1	1	2	2	2	2	2
433	47	1	160	50	19.5312	2	2	2	1	2	4	2	1	1	1	2	2	2	2	1	2	2	2	2	2	2	2	1	2	2	3	2	2	4	4	4	4	4	2	2	2	2	1	1	2	2	2	1	1
434	58	2	154	55	23.1911	2	2	2	2	2	4	2	1	1	1	1	2	2	2	1	2	2	3	2	2	2	2	1	2	2	3	2	2	4	4	4	5	2	2	2	2	2	1	1	2	1	2	2	2
435	56	2	157	58	23.5304	2	2	2	1	1	5	2	1	2	1	2	2	2	2	2	2	2	1	2	1	2	1	1	2	2	2	2	2	2	4	5	4	2	2	2	2	2	1	2	2	2	2	2	2
436	44	1	165	67	24.6097	3	2	2	1	2	1	2	1	2	1	2	2	2	2	1	2	2	3	3	3	2	3	3	3	3	2	1	5	2	4	2	3	2	1	1	2	1	1	1	1	2	1	2	1
437	39	2	151	41	17.9817	1	2	2	2	2	4	2	1	1	1	2	2	2	2	1	2	2	2	3	2	1	3	1	3	2	3	1	1	1	1	5	4	1	1	1	2	2	2	2	1	1	2	2	2
438	64	2	154	60	25.2994	3	2	2	2	3	3	1	1	2	1	1	2	2	2	1	2	2	3	2	2	2	2	1	2	2	3	2	2	4	4	4	4	2	2	2	2	2	1	1	2	1	1	2	2
439	59	2	157	44	17.8506	1	1	2	1	1	5	2	2	1	1	1	2	2	2	1	2	2	2	2	2	2	2	1	2	2	3	2	2	4	4	4	4	2	2	2	2	2	1	1	2	1	1	2	2
440	70	2	150	56	24.8889	3	2	2	3	1	3	1	3	2	1	2	1	3	2	1	2	2	2	2	2	2	2	1	2	2	3	2	2	4	4	4	4	2	2	2	2	2	1	2	2	1	1	2	1
441	36	2	161	51	19.6752	2	3	2	2	4	3	2	1	1	1	2	2	2	2	1	2	3	2	3	2	3	3	2	3	3	3	2	1	2	4	3	3	2	1	2	2	2	1	2	1	1	2	2	2
442	61	2	155	47	19.563	2	2	2	2	1	4	2	1	1	1	2	2	2	2	1	2	2	2	2	2	2	2	1	2	2	2	2	2	4	4	4	4	2	2	2	2	2	1	1	2	2	1	2	1
443	64	2	155	65	27.0552	3	2	1	2	1	3	1	4	1	1	1	2	2	2	1	2	2	2	2	2	2	2	1	2	2	3	2	2	4	4	4	4	2	2	2	2	2	1	1	2	1	2	2	2
444	58	2	165	53	19.4674	2	2	2	1	1	5	2	3	2	1	2	2	2	2	1	2	2	2	2	2	2	2	1	2	2	2	2	2	4	4	5	5	2	2	2	2	2	1	1	2	1	1	1	1
445	50	2	162	55	20.9572	2	2	2	2	3	3	2	3	1	1	1	2	2	2	1	2	2	2	2	2	2	2	1	2	2	2	2	2	4	4	4	5	2	2	2	2	2	1	1	2	1	1	1	1
446	62	2	150	52	23.1111	2	2	2	2	1	5	2	3	1	1	2	2	2	2	1	2	2	2	2	2	2	2	2	2	2	3	2	2	4	4	5	4	2	2	2	2	2	1	1	2	1	2	1	2
447	77	1	175	69	22.5306	2	2	2	2	2	3	2	1	2	1	2	2	2	2	1	2	2	2	2	2	2	2	1	2	2	3	2	2	4	4	5	5	2	2	2	2	2	1	2	2	2	1	1	2
448	72	1	178	70	22.0932	2	2	2	2	1	3	2	3	2	1	2	2	2	2	1	2	2	2	2	2	2	2	1	2	2	2	2	2	4	4	5	5	2	2	2	2	2	1	2	2	2	1	2	2
449	68	2	150	55	24.4444	3	2	2	2	3	3	1	3	2	1	2	2	2	2	1	2	2	2	2	2	2	2	1	2	2	3	2	2	4	4	5	4	2	2	2	2	2	1	1	2	2	1	2	2
450	43	2	160	60	23.4375	2	1	2	1	2	3	2	3	2	2	1	1	2	2	1	2	2	2	2	2	2	2	2	2	2	2	2	2	2	2	4	2	3	2	2	2	2	1	2	1	1	2	2	2
451	51	2	165	55	20.202	2	3	2	2	3	3	2	1	1	1	2	2	2	2	1	3	3	2	2	2	3	2	2	2	2	3	2	2	1	2	4	2	2	2	1	2	2	1	2	2	2	1	2	2
452	49	2	165	59	21.6713	2	2	2	2	2	3	2	1	2	1	2	2	2	2	1	3	3	2	3	3	3	3	3	3	3	3	2	2	4	4	4	4	2	2	2	2	2	1	1	2	1	2	1	1
453	54	2	164	59	21.9363	2	2	2	1	1	4	2	1	1	1	1	2	2	2	1	2	2	2	2	2	2	2	1	2	2	2	2	2	4	4	4	4	2	2	2	2	2	1	1	2	1	1	1	1
454	48	1	165	54	19.8347	2	2	2	2	4	3	1	1	1	1	1	2	2	2	1	2	2	2	3	3	3	2	2	3	3	3	2	2	3	3	3	3	2	2	2	2	2	2	2	2	1	2	1	2
455	61	2	155	65	27.0552	3	1	2	2	1	5	1	2	1	1	1	2	2	2	1	2	2	2	2	2	2	2	1	2	2	3	2	2	4	4	4	5	2	2	2	2	2	1	2	2	2	1	1	2
456	75	2	150	33	14.6667	1	1	2	2	1	5	1	3	1	1	2	1	2	2	1	2	2	2	2	2	2	2	1	2	2	2	2	2	4	4	4	4	4	3	2	2	2	1	2	2	2	2	2	2
457	57	2	155	58	24.1415	3	2	2	2	1	4	2	1	1	1	1	2	2	2	2	2	2	2	2	2	2	2	2	2	2	2	2	2	4	5	5	5	2	2	2	2	2	1	2	2	1	1	2	2
458	66	1	160	60	23.4375	2	2	2	2	4	3	2	1	1	1	1	2	2	2	1	2	2	2	2	2	2	2	1	2	2	3	2	2	4	4	4	5	2	2	2	2	2	1	1	2	1	1	1	1
459	54	2	158	47	18.8271	2	2	2	1	2	5	2	2	2	2	1	1	2	2	1	2	2	2	2	2	2	2	2	2	2	2	2	2	2	2	2	4	2	2	2	2	2	1	1	1	1	1	1	2
460	52	2	159	54	21.3599	2	2	1	2	3	3	2	1	2	1	2	2	2	2	1	2	1	1	1	1	1	1	1	1	1	1	1	1	2	3	4	2	2	2	1	2	2	1	1	2	1	1	1	1
461	76	2	150	50	22.2222	2	1	2	1	1	5	1	2	2	3	2	2	3	1	1	3	3	3	3	3	3	3	3	3	3	3	2	2	3	3	3	2	2	2	2	2	2	1	2	1	1	2	2	2
463	54	2	155	45	18.7305	2	2	2	2	1	4	2	3	2	1	2	2	2	2	1	2	2	2	2	2	2	2	2	2	2	3	2	2	4	4	5	4	2	2	2	2	2	1	1	2	2	2	2	2
464	54	2	150	50	22.2222	2	2	2	1	1	5	2	1	1	1	2	2	2	2	1	2	2	2	2	2	2	2	1	2	2	3	2	2	4	4	4	4	2	2	2	2	2	1	1	2	2	2	2	2
465	60	2	155	55	22.8928	2	2	2	3	1	5	1	1	1	1	1	2	2	2	1	2	2	2	3	3	2	2	2	3	3	3	1	2	1	3	4	4	2	2	2	2	2	2	2	2	2	2	1	2
466	61	2	155	47	19.563	2	2	2	2	2	3	2	3	1	1	1	2	2	2	1	2	2	2	2	2	2	2	1	2	2	3	2	2	4	4	5	5	2	2	2	2	2	1	1	2	1	1	1	1
467	70	2	155	50	20.8117	2	2	2	2	3	3	1	3	2	1	1	2	2	2	1	2	2	2	2	2	2	2	1	2	2	3	2	2	4	5	5	5	2	2	2	2	2	1	1	2	1	1	1	1
468	71	2	163	46	17.3134	1	2	1	2	1	5	1	3	1	2	1	1	2	2	1	2	2	2	2	2	2	2	2	2	2	2	2	2	2	3	4	3	2	2	2	2	2	1	1	2	1	1	2	2
469	69	1	172	75	25.3515	3	2	2	2	3	3	2	3	1	1	1	2	2	2	1	2	2	2	2	2	2	2	2	2	2	3	2	2	4	5	5	5	2	2	2	2	2	1	1	2	1	1	2	2
470	61	2	155	55	22.8928	2	2	2	1	1	5	2	2	1	1	2	2	2	2	1	2	2	2	2	2	2	2	1	2	2	2	2	2	4	4	4	4	2	2	2	2	2	1	1	2	2	1	1	2
471	62	2	158	70	28.0404	3	2	2	2	2	5	1	3	2	1	1	1	2	1	1	2	2	2	2	2	2	2	2	3	2	2	2	3	3	3	3	3	3	3	2	2	2	1	1	1	1	1	1	2
472	71	2	158	60	24.0346	3	2	2	2	2	3	2	2	1	1	2	2	2	2	1	2	2	2	2	2	2	2	1	2	2	3	2	2	4	4	4	5	2	2	2	1	2	1	1	2	2	2	1	2
473	60	1	156	60	24.6548	3	1	2	1	3	5	2	1	1	1	1	2	2	2	1	2	2	2	2	2	2	2	1	2	2	3	2	2	4	4	4	4	4	2	2	2	2	1	1	2	2	1	2	2
474	42	2	156	65	26.7094	3	1	2	1	2	4	2	2	2	1	2	2	3	2	1	2	2	3	2	2	3	2	2	3	3	2	1	2	3	3	4	2	2	2	2	2	2	2	2	2	2	1	2	2
475	46	2	156	55	22.6003	2	1	2	2	1	5	2	2	1	1	1	2	2	2	1	2	2	2	2	2	2	2	1	2	2	1	2	2	4	4	4	4	2	2	2	2	2	1	1	2	2	2	1	1
476	57	2	150	52	23.1111	2	2	2	1	2	4	2	1	1	1	1	2	2	2	1	2	2	2	2	2	2	2	1	2	2	3	2	2	4	4	5	5	2	2	2	2	2	1	1	2	2	1	1	1
477	60	2	150	50	22.2222	2	2	2	2	1	4	2	4	1	1	1	1	2	1	1	2	2	2	2	2	2	1	1	2	1	2	1	2	1	4	4	4	2	2	2	2	2	1	1	2	2	1	2	2
478	72	2	160	50	19.5312	2	2	2	2	2	3	1	2	1	1	1	2	2	1	1	1	1	2	2	2	2	2	2	2	2	3	2	2	4	4	4	5	2	2	2	2	2	1	1	2	2	1	2	2
479	64	2	155	55	22.8928	2	2	2	2	3	3	2	1	1	1	2	2	2	2	1	2	2	2	2	2	2	2	2	2	2	3	2	2	4	4	5	5	5	2	2	1	1	1	1	2	1	1	1	1
480	64	2	159	49	19.3821	2	2	2	2	3	4	2	2	1	1	1	2	2	2	1	2	2	2	2	2	2	2	2	2	2	3	2	2	4	4	4	5	2	2	2	2	2	1	1	2	1	1	1	1
481	79	2	155	55	22.8928	2	2	1	2	1	3	2	3	2	2	2	1	2	1	1	2	2	3	2	2	2	2	1	2	2	3	2	2	4	4	4	4	2	2	2	2	2	1	2	2	2	2	2	2
482	37	2	159	67	26.5021	3	3	2	2	4	4	2	3	1	1	1	2	2	2	1	1	1	1	2	1	2	1	1	2	2	1	1	1	1	1	1	4	1	1	1	2	2	1	2	2	2	1	1	2
483	55	2	159	60	23.7332	2	2	2	2	1	4	2	2	2	1	2	2	2	2	1	2	2	2	2	2	2	2	1	2	2	3	2	2	4	4	5	5	2	2	2	2	2	1	1	2	1	1	1	2
484	31	1	178	122	38.5052	3	2	2	2	3	5	1	2	2	2	1	1	2	2	1	1	1	1	1	1	1	1	1	1	1	1	1	1	1	1	1	1	1	1	1	2	2	2	2	2	1	1	1	2
485	60	2	150	47	20.8889	2	2	2	2	1	5	2	4	2	1	1	2	2	2	1	2	2	2	2	2	2	2	1	2	2	3	2	2	4	4	5	5	2	2	2	2	2	1	1	2	1	1	1	2
486	51	2	155	60	24.974	3	2	2	2	1	5	2	2	2	1	1	2	2	2	1	2	2	2	2	2	2	2	2	2	2	3	2	2	3	4	5	5	2	2	2	2	2	1	1	2	1	1	1	2
487	56	2	160	56	21.875	2	2	2	2	1	4	2	1	2	1	2	2	2	2	1	2	2	2	2	2	2	2	1	2	2	3	2	2	3	4	5	5	2	2	2	2	2	1	2	2	2	1	2	1
488	68	2	155	60	24.974	3	2	2	2	3	3	2	2	2	1	1	2	2	2	1	2	2	2	2	2	2	2	1	2	2	2	2	2	4	4	5	5	2	2	2	2	2	1	1	2	2	1	2	2
489	49	1	172	71	23.9995	3	2	2	2	4	3	2	2	1	1	1	2	2	2	1	2	2	2	2	2	2	2	2	2	2	2	1	1	1	1	1	2	1	1	1	2	2	1	1	2	1	1	2	1
490	51	2	160	60	23.4375	2	2	2	1	2	5	2	2	1	1	1	2	2	2	1	2	2	2	2	2	2	2	2	2	2	2	2	2	5	5	5	5	2	2	2	2	2	1	2	2	2	2	1	2
491	70	2	160	51	19.9219	2	2	2	2	1	3	1	2	1	1	1	2	2	2	1	2	2	2	2	2	2	2	2	2	2	3	2	2	4	4	4	4	2	2	2	2	2	1	1	2	1	1	1	1
492	70	2	155	50	20.8117	2	2	2	2	2	3	1	2	1	1	1	2	2	2	1	2	2	2	2	2	2	2	2	3	3	3	2	2	4	4	4	4	2	2	2	2	2	1	1	2	2	1	2	2
493	62	2	150	50	22.2222	2	2	2	1	1	5	2	2	1	1	1	2	2	2	1	2	2	2	2	2	2	2	2	2	2	2	2	2	4	4	4	4	2	2	2	2	2	1	1	2	1	1	2	2
494	50	2	150	57	25.3333	3	2	2	2	1	4	2	4	1	1	1	2	2	2	1	2	2	2	2	2	2	2	2	2	2	3	2	2	4	4	4	4	2	2	2	2	2	1	1	2	1	1	2	2
495	60	1	168	66	23.3844	2	2	2	2	4	3	2	2	1	1	1	2	2	2	1	2	1	2	2	2	2	2	2	2	2	2	2	2	4	4	4	4	4	2	2	2	2	1	1	2	1	1	1	2
496	53	2	150	57	25.3333	3	2	2	2	3	3	2	2	1	1	1	2	2	2	1	2	2	2	2	2	2	2	2	3	3	3	2	2	4	5	5	5	2	2	2	2	2	1	1	2	1	1	1	1
497	63	2	160	67	26.1719	3	3	2	2	3	3	2	1	2	1	2	2	2	2	1	2	2	2	2	2	2	2	2	2	2	3	2	2	4	5	5	5	2	2	2	2	2	1	1	2	2	1	2	1
498	66	2	153	45	19.2234	2	1	2	1	1	5	2	3	2	2	1	1	3	2	1	2	2	3	3	2	3	3	2	3	3	2	2	2	2	1	4	3	2	2	2	2	2	1	2	2	2	2	2	2
499	61	2	155	49	20.3954	2	2	2	1	2	4	2	2	1	1	1	2	2	2	1	2	2	2	2	2	2	2	1	2	2	3	2	2	3	4	5	5	2	2	2	2	2	1	1	2	1	1	2	2
500	57	2	155	50	20.8117	2	1	2	2	1	5	2	4	2	2	2	1	2	2	1	2	2	2	2	2	2	2	2	2	2	3	2	2	3	4	5	5	2	2	2	2	2	1	1	2	1	1	1	2
501	35	2	158	50	20.0288	2	3	2	2	4	4	2	2	2	1	2	1	2	2	1	1	2	3	3	2	3	3	3	3	3	3	2	2	2	2	2	2	2	2	2	2	2	1	1	2	1	2	2	2
502	48	2	164	67	24.9108	3	2	2	3	2	4	2	1	1	1	1	2	2	2	1	2	2	3	2	2	2	2	1	2	2	3	2	2	3	4	4	4	1	2	2	2	2	1	1	2	1	2	1	2
503	66	1	163	70	26.3465	3	1	2	2	2	5	1	3	1	2	1	1	2	2	2	1	1	1	2	1	1	1	1	1	1	2	1	1	1	3	4	3	2	1	2	2	2	1	2	1	1	1	2	2
504	60	2	164	67	24.9108	3	2	2	2	3	3	2	1	1	1	1	2	2	2	1	2	2	3	2	2	2	2	2	2	2	2	2	2	2	2	2	2	2	2	2	2	2	1	1	2	1	1	1	2
505	67	2	160	50	19.5312	2	1	2	1	1	5	2	3	2	1	1	2	2	2	1	2	2	3	2	2	2	2	2	2	2	3	2	2	3	3	3	3	3	2	2	2	2	1	1	2	2	1	2	2
506	50	2	167	117	41.952	3	3	2	1	1	5	2	1	1	1	1	1	2	2	1	2	2	2	2	2	2	2	2	2	2	2	1	1	1	1	1	1	1	1	1	2	2	1	1	2	2	2	2	1
507	45	2	156	56	23.0112	2	1	2	3	2	3	2	3	1	1	2	2	2	2	1	2	2	3	2	2	2	3	2	2	2	2	2	2	2	4	4	2	2	2	2	2	2	1	2	2	2	2	2	2
[truncated: 41 more columns]
